# Supplementary material for: The contribution of silencer variants to human diseases
Source: Genome Biol. 2024 Jul 8;25:184. doi: 10.1186/s13059-024-03328-1 (PMC11232194; doi:10.1186/s13059-024-03328-1)
Supplement: Supplementary file 1 — Additional file 1: Supplementary tables. It contains all supplementary tables. [file 13059_2024_3328_MOESM1_ESM.xls]

## Sheet: Table S1
Table S1	Biosamples to building TREDNet models
		File name
biosample id	name	DNase-seq	H3K27ac ChIP-se	H3K27me3 ChIP-seq	biosample group	stem or cancer?	enhancer number	silencer number	in the further investigation?
CL-0000047	neuronal stem cell	ENCFF732IUC	ENCFF285PPN	ENCFF542QRV	brain	stem	25532	37020	1
CL-0000062	osteoblast	ENCFF195EHM	ENCFF550BGA	ENCFF893PPR	bone	normal	112523	100770	1
CL-0000084	T-cell	ENCFF402BMP	ENCFF653VLZ	ENCFF497BBM	blood	normal	15974	9410	1
CL-0000127	astrocyte	ENCFF360YFM	ENCFF138TME	ENCFF681ORB	brain	normal	17680	44782	1
CL-0000134	mesenchymal stem cell	ENCFF536PSZ	ENCFF286VHR	ENCFF615AKN	ESC	stem	128125	69720	1
CL-0000182	hepatocyte	ENCFF592AII	ENCFF953FGP	ENCFF732JQO	liver	normal	92530	17198	1
CL-0000223	endodermal cell	ENCFF441BVT	ENCFF025YLG	ENCFF089IOP	endodermal	stem	83810	49965	1
CL-0000236	B cell	ENCFF650BNV	ENCFF969HEX	ENCFF417JJL	blood	normal	25078	13876	1
CL-0000312	keratinocyte	ENCFF011WVC	ENCFF666UYC	ENCFF061WGO	skin	normal	33916	24980	1
CL-0000351	trophoblast cell	ENCFF612USL	ENCFF407PJQ	ENCFF604DPD	trophoblast	stem	112406	17311	1
CL-0000515	skeletal muscle myoblast	ENCFF647RNC	ENCFF019RMZ	ENCFF292UWO	muscle	normal	197935	25944	1
CL-0000623	natural killer cell	ENCFF027BPY	ENCFF800YIB	ENCFF138FVQ	blood	normal	22452	22063	1
CL-0000624	CD4-positive, alpha-beta T cell	ENCFF152WTJ	ENCFF977EXB	ENCFF317TAZ	blood	normal	39089	19293	1
CL-0000625	CD8-positive, alpha-beta T cell	ENCFF139HDN	ENCFF823JZP	ENCFF707QHR	blood	normal	25405	9517	1
CL-0000746	cardiac muscle cell	ENCFF598TIL	ENCFF518VCX	ENCFF131ALA	heart	normal	56060	17635	1
CL-0000792	CD4-positive, CD25-positive, alpha-beta regulatory T cell	ENCFF478ZBE	ENCFF647VWE	ENCFF601KLF	blood	normal	10810	15308	1
CL-0000895	naive thymus-derived CD4-positive, alpha-beta T cell	ENCFF180WXO	ENCFF340YIB	ENCFF627UND	blood	normal	27633	13785	1
CL-0000897	CD4-positive, alpha-beta memory T cell	ENCFF922ABK	ENCFF053LHH	ENCFF045AWT	blood	normal	25314	11443	1
CL-0000905	effector memory CD4-positive, alpha-beta T cell	ENCFF863NWW	ENCFF717KRK	ENCFF468WBD	blood	normal	12253	8129	1
CL-0000909	CD8-positive, alpha-beta memory T cell	ENCFF041GGN	ENCFF614FJO	ENCFF720AKK	blood	normal	20828	8732	1
CL-0001054	CD14-positive monocyte	ENCFF087SET	ENCFF471QGU	ENCFF082UWB	blood	normal	68654	21726	1
CL-0001059	common myeloid progenitor, CD34-positive	ENCFF422QEL	ENCFF248WQV	ENCFF049HEB	blood	progenitor	43288	22926	1
CL-0002327	mammary epithelial cell	ENCFF260YRE	ENCFF929WUQ	ENCFF518UWB	breast	normal	132214	16760	1
CL-0002372	myotube	ENCFF211XOC	ENCFF942ZUQ	ENCFF867FQH	muscle	normal	27338	50339	1
CL-0002551	fibroblast of dermis	ENCFF184KAM	ENCFF399FZY	ENCFF454HBH	skin	normal	159670	43495	1
CL-0002553	fibroblast of lung	ENCFF507GIC	ENCFF850PTR	ENCFF718BNY	lung	normal	128854	23470	1
CL-0002618	endothelial cell of umbilical vein	ENCFF080VVT	ENCFF077LGZ	ENCFF906VLP	umbilical	normal	90091	37979	1
CL-1001606	foreskin keratinocyte	ENCFF442IPQ	ENCFF626CFN	ENCFF971QNY	skin	normal	119866	34648	1
CL-1001608	foreskin fibroblast	ENCFF448WJQ	ENCFF962SXN	ENCFF987CGS	skin	normal	72624	148590	1
CL-2000044	brain microvascular endothelial cell	ENCFF791XKF	ENCFF718IQW	ENCFF732VIJ	brain	normal	93060	16033	1
CL-2000045	foreskin melanocyte	ENCFF856RSM	ENCFF329IPA	ENCFF598ONJ	skin	cancer	59333	43627	1
EFO-0001187	HepG2	ENCFF897NME	ENCFF392KDI	ENCFF535ULI	liver	cancer	65319	68635	1
EFO-0001196	IMR-90	ENCFF800DVI	ENCFF805GNH	ENCFF336IXL	lung	normal	151947	77643	1
EFO-0001203	MCF-7	ENCFF835KCG	ENCFF491LQY	ENCFF669NUD	breast	cancer	73678	23664	1
EFO-0001221	NCI-H929	ENCFF757IJO	ENCFF553MQN	ENCFF230SDP	blood	cancer	66598	9686	1
EFO-0002067	K562	ENCFF185XRG	ENCFF544LXB	ENCFF323WOT	blood	cancer	71731	60762	1
EFO-0002074	PC-3	ENCFF698OMW	ENCFF204GCA	ENCFF061MHU	prostate	cancer	149731	34271	1
EFO-0002106	A673	ENCFF629STI	ENCFF097LTN	ENCFF455GYL	muscle	cancer	11222	22751	1
EFO-0002330	SJSA1	ENCFF319DRN	ENCFF058RVC	ENCFF929JWH	bone	cancer	71352	20835	1
EFO-0002713	Panc1	ENCFF842AOT	ENCFF079UIK	ENCFF394AZZ	pancreas	cancer	25896	18314	1
EFO-0002784	GM12878	ENCFF759OLD	ENCFF023LTU	ENCFF695ETB	blood	normal	30108	13701	1
EFO-0002791	HeLa-S3	ENCFF049BHH	ENCFF831XSS	ENCFF584RYA	ovary	cancer	126598	35583	1
EFO-0002793	HL-60	ENCFF773SFA	ENCFF763UAG	ENCFF445YNP	blood	cancer	67267	19406	1
EFO-0002824	HCT116	ENCFF240LRP	ENCFF899XEF	ENCFF294LZM	colon	cancer	41320	26229	1
EFO-0002847	PC-9	ENCFF424GSV	ENCFF371BKL	ENCFF468ZHH	lung	cancer	58046	32269	1
EFO-0003042	H1	ENCFF643ZJV	ENCFF689CJG	ENCFF254ACI	ESC	stem	23067	30132	1
EFO-0003045	H9	ENCFF121PBD	ENCFF876GPI	ENCFF851PCG	ESC	stem	21430	28189	1
EFO-0003072	SK-N-SH	ENCFF752OZB	ENCFF138VUT	ENCFF493XGA	brain	cancer	51663	25097	1
EFO-0005719	Karpas-422	ENCFF544BQL	ENCFF606FJV	ENCFF208KQB	blood	cancer	65984	10959	1
EFO-0005722	SJCRH30	ENCFF657ERO	ENCFF787TTT	ENCFF603IRJ	muscle	cancer	94443	19559	1
EFO-0005723	GM23248	ENCFF834PPH	ENCFF439OYI	ENCFF580CVE	skin	normal	189897	26436	1
EFO-0005724	MM.1S	ENCFF148MKR	ENCFF228UVG	ENCFF329LFX	blood	cancer	58609	28128	1
EFO-0006270	AG04450	ENCFF816RDX	ENCFF555VAO	ENCFF268POD	lung	normal	43311	42658	1
EFO-0007074	DND-41	ENCFF777LKL	ENCFF957NGK	ENCFF546BXF	blood	cancer	47184	26062	1
EFO-0007096	iPS DF 19.11	ENCFF172GXY	ENCFF037RXP	ENCFF844FEB	ESC	stem	49769	22488	1
EFO-0007098	iPS DF 6.9	ENCFF668UYX	ENCFF756WJX	ENCFF292KOH	ESC	stem	10057	12905	1
EFO-0007598	HAP-1	ENCFF061YKH	ENCFF171NJQ	ENCFF391AYY	blood	cancer	50685	21259	1
EFO-0007610	RWPE2	ENCFF939OBM	ENCFF123CGR	ENCFF403ODS	prostate	cancer	37636	29206	1
EFO-0007950	GM23338	ENCFF358LIO	ENCFF022FUU	ENCFF609RIS	ESC	stem	82993	29782	1
NTR-0000493	left ventricle myocardium inferior	ENCFF003CAJ	ENCFF340SAM	ENCFF583UQU	heart	normal	41809	40415	1
NTR-0000856	mesendoderm	ENCFF476ZZV	ENCFF808YDZ	ENCFF316BHL	ESC	normal	95903	19729	1
UBERON-0000059	large intestine	ENCFF093THI	ENCFF275GAS	ENCFF459CYV	intestine	normal	88103	42100	1
UBERON-0000317	colonic mucosa	ENCFF769AMF	ENCFF549AXK	ENCFF728TNF	colon	normal	23412	16273	1
UBERON-0000473	testis	ENCFF806TUA	ENCFF032CSL	ENCFF319CMK	testis	normal	73565	163	0
UBERON-0000945	stomach	ENCFF401IRH	ENCFF978AOD	ENCFF692HXY	stomach	normal	60460	41619	1
UBERON-0000947	aorta	ENCFF829CJM	ENCFF994ZGB	ENCFF237ZLT	heart	normal	68194	247	0
UBERON-0000992	ovary	ENCFF608SOD	ENCFF036IXW	ENCFF767BVL	ovary	normal	32815	2421	0
UBERON-0000995	uterus	ENCFF372MHJ	ENCFF231SUE	ENCFF093MLO	uterus	normal	46574	1729	0
UBERON-0000996	vagina	ENCFF872AJU	ENCFF577QNA	ENCFF866QFX	vagian	normal	11640	7956	1
UBERON-0001114	right lobe of liver	ENCFF030GBB	ENCFF382EMP	ENCFF877YOY	liver	normal	66661	1276	0
UBERON-0001150	body of pancreas	ENCFF171ZRD	ENCFF731GWD	ENCFF262JKC	pancreas	normal	52535	235	0
UBERON-0001157	transverse colon	ENCFF903UTH	ENCFF294GNO	ENCFF644XAC	colon	normal	51001	8892	1
UBERON-0001159	sigmoid colon	ENCFF274XSP	ENCFF111SYA	ENCFF038LOI	colon	normal	59554	36121	1
UBERON-0001211	Peyer's patch	ENCFF354HSW	ENCFF936SMV	ENCFF211DAC	intestine	normal	30428	3887	0
UBERON-0001264	pancreas	ENCFF143FCH	ENCFF770HCQ	ENCFF850CHF	pancreas	normal	80414	15985	1
UBERON-0001323	tibial nerve	ENCFF797ISP	ENCFF717AYR	ENCFF528MSR	nerve	normal	40678	1857	0
UBERON-0001383	muscle of leg	ENCFF834MZK	ENCFF154ZCF	ENCFF672MZK	muscle	normal	29676	49114	1
UBERON-0001496	ascending aorta	ENCFF011AIY	ENCFF524AKO	ENCFF566JBK	heart	normal	11347	3087	0
UBERON-0001515	thoracic aorta	ENCFF218NMI	ENCFF078CLH	ENCFF611NUP	heart	normal	13334	1944	0
UBERON-0001774	muscle of trunk	ENCFF289RTF	ENCFF859UCD	ENCFF889GCA	muscle	normal	30507	94096	1
UBERON-0001873	caudate nucleus	ENCFF466JXU	ENCFF937WTH	ENCFF797WQN	brain	normal	49969	11017	1
UBERON-0001987	placenta	ENCFF736QHA	ENCFF165IMN	ENCFF126LAW	placenta	normal	41580	40590	1
UBERON-0002046	thyroid gland	ENCFF010ZLB	ENCFF065ZDX	ENCFF355EHZ	thyroid	normal	89123	515	0
UBERON-0002048	lung	ENCFF175JRX	ENCFF652JPJ	ENCFF112CDW	lung	normal	87112	8884	1
UBERON-0002078	right cardiac atrium	ENCFF488JII	ENCFF153OUB	ENCFF538FAA	heart	normal	124394	1416	0
UBERON-0002080	heart right ventricle	ENCFF475WPV	ENCFF283SRN	ENCFF482PSV	heart	normal	63571	27927	1
UBERON-0002084	heart left ventricle	ENCFF017CCG	ENCFF616PCH	ENCFF297MDC	heart	normal	44716	20195	1
UBERON-0002106	spleen	ENCFF737OQO	ENCFF214NTL	ENCFF527LAK	spleen	normal	75156	23016	1
UBERON-0002107	liver	ENCFF933OGA	ENCFF287VIA	ENCFF873VXC	liver	normal	21049	6991	1
UBERON-0002108	small intestine	ENCFF478NDZ	ENCFF574FYX	ENCFF562LXG	intestine	normal	25782	18895	1
UBERON-0002113	kidney	ENCFF132KNJ	ENCFF418XDA	ENCFF775YUI	kidney	normal	91721	20074	1
UBERON-0002168	left lung	ENCFF349QTP	ENCFF846LAZ	ENCFF137KUW	lung	normal	61963	21522	1
UBERON-0002170	upper lobe of right lung	ENCFF226HAT	ENCFF149QUM	ENCFF685CNW	lung	normal	46781	36559	1
UBERON-0002171	lower lobe of right lung	ENCFF752THQ	ENCFF299FWI	ENCFF591PDC	lung	normal	42504	31185	1
UBERON-0002240	spinal cord	ENCFF006MNH	ENCFF516MFW	ENCFF470ARP	spine	normal	110706	29024	1
UBERON-0002367	prostate gland	ENCFF233XNV	ENCFF201VZW	ENCFF198QRW	prostate	normal	41549	8078	1
UBERON-0002369	adrenal gland	ENCFF071WCJ	ENCFF877IEN	ENCFF822TFO	adrenal	normal	60405	13200	1
UBERON-0002370	thymus	ENCFF513DPR	ENCFF718QPZ	ENCFF641CCT	thymus	normal	19303	12995	1
UBERON-0003124	chorion	ENCFF517FIV	ENCFF026YOC	ENCFF363NQS	chorion	normal	19155	20589	1
UBERON-0004648	esophagus muscularis mucosa	ENCFF726TPF	ENCFF114SOB	ENCFF978KLA	esophagus	normal	30137	19547	1
UBERON-0006483	middle frontal area 46	ENCFF712KXT	ENCFF448UVY	ENCFF221SKL	brain	normal	27777	18367	1
UBERON-0006631	right atrium auricular region	ENCFF536NFY	ENCFF561EZS	ENCFF510QOO	heart	normal	36634	7539	1
UBERON-0006920	esophagus squamous epithelium	ENCFF839REP	ENCFF673PCP	ENCFF905MKP	esophagus	normal	24570	14661	1
UBERON-0007610	tibial artery	ENCFF872XQH	ENCFF523WDP	ENCFF177NXV	artery	normal	40553	45964	1
UBERON-0008367	breast epithelium	ENCFF594NFE	ENCFF988ZYW	ENCFF520QGK	breast	normal	35443	20515	1
UBERON-0008450	psoas muscle	ENCFF489LII	ENCFF283JME	ENCFF270WAT	muscle	normal	40278	27496	1
UBERON-0008952	upper lobe of left lung	ENCFF169ADV	ENCFF381SFJ	ENCFF068NOV	lung	normal	44735	2728	0
UBERON-0008953	lower lobe of left lung	ENCFF977IJW	ENCFF014OZD	ENCFF367LMT	lung	normal	34055	47992	1
UBERON-0011907	gastrocnemius medialis	ENCFF780TDG	ENCFF776YOM	ENCFF964DID	gastrocnemius	normal	54132	31780	1
UBERON-0036149	suprapubic skin	ENCFF577YQU	ENCFF398EEO	ENCFF939OEI	skin	normal	35667	48298	1

## Sheet: Table S2
Table S2	TF ChIP-seq used in this study						Table S2	TF ChIPs-seq data used in this study
biosample		file name	TF name		biosample		file name	TF name		biosample		file name	TF name			biosample		file name	TF name			biosample		file name	TF name			biosample		file name	TF name			biosample		file name	TF name			biosample		file name	TF name
EFO-0001187	HepG2	ENCFF162UZN	ADNP-human		EFO-0001203	MCF-7	ENCFF823HUJ	ARID3A-human		EFO-0002067	K562	ENCFF739AJO	ADNP-human			EFO-0002784	GM12878	ENCFF531CLQ	ARID3A-human			EFO-0002791	HeLa-S3	ENCFF120LZV	BDP1-human			EFO-0003042	H1	ENCFF693FGQ	ASH2L-human			EFO-0003072	SK-N-SH	ENCFF171XML	ARNTL-human			CL-0000062	osteoblast	ENCFF183VNT	CTCF-human
EFO-0001187	HepG2	ENCFF026PPP	AFF4-human		EFO-0001203	MCF-7	ENCFF261DZR	ATF7-human		EFO-0002067	K562	ENCFF195YGC	AFF1-human			EFO-0002784	GM12878	ENCFF596RIT	ARNT-human			EFO-0002791	HeLa-S3	ENCFF143SAQ	BRCA1-human			EFO-0003042	H1	ENCFF352KLD	ATF2-human			EFO-0003072	SK-N-SH	ENCFF947VJI	BACH2-human			CL-0000127	astrocyte	ENCFF450EVR	CTCF-human
EFO-0001187	HepG2	ENCFF627BHP	AGO1-human		EFO-0001203	MCF-7	ENCFF846CPP	BMI1-human		EFO-0002067	K562	ENCFF100VYA	AGO1-human			EFO-0002784	GM12878	ENCFF096XRG	ASH2L-human			EFO-0002791	HeLa-S3	ENCFF621LKI	BRF1-human			EFO-0003042	H1	ENCFF440FTA	ATF3-human			EFO-0003072	SK-N-SH	ENCFF569KYV	BNC2-human			CL-0000182	hepatocyte	ENCFF409HJF	CTCF-human
EFO-0001187	HepG2	ENCFF465FII	AGO2-human		EFO-0001203	MCF-7	ENCFF740MEN	BRCA2-human		EFO-0002067	K562	ENCFF952WKN	ARHGAP35-human			EFO-0002784	GM12878	ENCFF973FKS	ATF2-human			EFO-0002791	HeLa-S3	ENCFF645KWQ	BRF2-human			EFO-0003042	H1	ENCFF749UPP	BACH1-human			EFO-0003072	SK-N-SH	ENCFF828TUF	CHD2-human			CL-0000223	endodermal cell	ENCFF834JBV	CTCF-human
EFO-0001187	HepG2	ENCFF048HNT	AHDC1-human		EFO-0001203	MCF-7	ENCFF240ZHW	CEBPB-human		EFO-0002067	K562	ENCFF879NTL	ARID1B-human			EFO-0002784	GM12878	ENCFF882AEU	ATF3-human			EFO-0002791	HeLa-S3	ENCFF014TJO	CEBPB-human			EFO-0003042	H1	ENCFF262EKX	BCL11A-human			EFO-0003072	SK-N-SH	ENCFF337GED	CREB5-human			CL-0000236	B cell	ENCFF292JVA	CTCF-human
EFO-0001187	HepG2	ENCFF868LEZ	AHR-human		EFO-0001203	MCF-7	ENCFF672NSF	CEBPG-human		EFO-0002067	K562	ENCFF913WRW	ARID2-human			EFO-0002784	GM12878	ENCFF277FJJ	ATF7-human			EFO-0002791	HeLa-S3	ENCFF644XCT	CHD2-human			EFO-0003042	H1	ENCFF721TNS	BRCA1-human			EFO-0003072	SK-N-SH	ENCFF412ROH	CSDC2-human			CL-0000312	keratinocyte	ENCFF028IIR	CTCF-human
EFO-0001187	HepG2	ENCFF716HAB	AKAP8-human		EFO-0001203	MCF-7	ENCFF587BZB	CHD1-human		EFO-0002067	K562	ENCFF891OQP	ARID3A-human			EFO-0002784	GM12878	ENCFF631RZH	BACH1-human			EFO-0002791	HeLa-S3	ENCFF111RWV	CTCF-human			EFO-0003042	H1	ENCFF218OXB	CBX5-human			EFO-0003072	SK-N-SH	ENCFF064MUO	CSRNP3-human			CL-0000515	skeletal muscle myoblast	ENCFF721RAM	CTCF-human
EFO-0001187	HepG2	ENCFF786UOS	AKAP8L-human		EFO-0001203	MCF-7	ENCFF622TWI	CLOCK-human		EFO-0002067	K562	ENCFF270TSN	ARID3B-human			EFO-0002784	GM12878	ENCFF728KFD	BATF-human			EFO-0002791	HeLa-S3	ENCFF689XUB	DEK-human			EFO-0003042	H1	ENCFF483UZG	CBX8-human			EFO-0003072	SK-N-SH	ENCFF244QKO	CTCF-human			CL-0000623	natural killer cell	ENCFF072KJO	CTCF-human
EFO-0001187	HepG2	ENCFF411GOS	AKNA-human		EFO-0001203	MCF-7	ENCFF395PJC	COPS2-human		EFO-0002067	K562	ENCFF528IDR	ARID4B-human			EFO-0002784	GM12878	ENCFF824QXX	BCL11A-human			EFO-0002791	HeLa-S3	ENCFF399JUZ	E2F1-human			EFO-0003042	H1	ENCFF823KCM	CEBPB-human			EFO-0003072	SK-N-SH	ENCFF290IBP	ELF1-human			CL-0000624	CD4-positive, alpha-beta T cell	ENCFF858TLX	CTCF-human
EFO-0001187	HepG2	ENCFF639APT	ARHGAP35-human		EFO-0001203	MCF-7	ENCFF599FYT	CREB1-human		EFO-0002067	K562	ENCFF553BVI	ARNT-human			EFO-0002784	GM12878	ENCFF452NTN	BCL3-human			EFO-0002791	HeLa-S3	ENCFF718JTU	E2F4-human			EFO-0003042	H1	ENCFF731EYW	CHD1-human			EFO-0003072	SK-N-SH	ENCFF854RMQ	EP300-human			CL-0000625	CD8-positive, alpha-beta T cell	ENCFF758CQW	CTCF-human
EFO-0001187	HepG2	ENCFF165MOD	ARID2-human		EFO-0001203	MCF-7	ENCFF576UBB	CSDE1-human		EFO-0002067	K562	ENCFF553IUR	ASH1L-human			EFO-0002784	GM12878	ENCFF055QPX	BCLAF1-human			EFO-0002791	HeLa-S3	ENCFF160MCO	E2F6-human			EFO-0003042	H1	ENCFF726GBF	CHD2-human			EFO-0003072	SK-N-SH	ENCFF213KSD	ESRRG-human			CL-0000746	cardiac muscle cell	ENCFF229DYR	CTCF-human
EFO-0001187	HepG2	ENCFF131VCS	ARID3A-human		EFO-0001203	MCF-7	ENCFF882ZZZ	CTBP1-human		EFO-0002067	K562	ENCFF793HSJ	ATF1-human			EFO-0002784	GM12878	ENCFF445XYV	BHLHE40-human			EFO-0002791	HeLa-S3	ENCFF279OML	ELK1-human			EFO-0003042	H1	ENCFF338IDU	CHD7-human			EFO-0003072	SK-N-SH	ENCFF107XFP	EZH2phosphoT487-human			CL-0001054	CD14-positive monocyte	ENCFF476EKR	CTCF-human
EFO-0001187	HepG2	ENCFF258MNE	ARID4A-human		EFO-0001203	MCF-7	ENCFF278FNP	CTCF-human		EFO-0002067	K562	ENCFF121HYT	ATF2-human			EFO-0002784	GM12878	ENCFF160PIE	BMI1-human			EFO-0002791	HeLa-S3	ENCFF582BHA	ELK4-human			EFO-0003042	H1	ENCFF978KGB	CREB1-human			EFO-0003072	SK-N-SH	ENCFF209EPG	FOSL2-human			CL-0002327	mammary epithelial cell	ENCFF543OTG	CTCF-human
EFO-0001187	HepG2	ENCFF492BXK	ARID4B-human		EFO-0001203	MCF-7	ENCFF184PHK	CUX1-human		EFO-0002067	K562	ENCFF246USC	ATF3-human			EFO-0002784	GM12878	ENCFF303GOQ	BRCA1-human			EFO-0002791	HeLa-S3	ENCFF165QGE	EP300-human			EFO-0003042	H1	ENCFF501VJW	CTBP2-human			EFO-0003072	SK-N-SH	ENCFF737BYI	FOXJ3-human			CL-0002372	myotube	ENCFF541TLL	CTCF-human
EFO-0001187	HepG2	ENCFF477OUI	ARID5B-human		EFO-0001203	MCF-7	ENCFF565XMS	DDX20-human		EFO-0002067	K562	ENCFF250MUC	ATF4-human			EFO-0002784	GM12878	ENCFF876CUT	CBFB-human			EFO-0002791	HeLa-S3	ENCFF568QUD	EZH2-human			EFO-0003042	H1	ENCFF023LAA	CTCF-human			EFO-0003072	SK-N-SH	ENCFF102GYM	FOXM1-human			CL-0002551	fibroblast of dermis	ENCFF476PYB	CTCF-human
EFO-0001187	HepG2	ENCFF074XQR	ARNT-human		EFO-0001203	MCF-7	ENCFF870ORM	DPF2-human		EFO-0002067	K562	ENCFF863ZFH	ATF6-human			EFO-0002784	GM12878	ENCFF670JSE	CBX3-human			EFO-0002791	HeLa-S3	ENCFF494YNM	FOS-human			EFO-0003042	H1	ENCFF174AVU	E2F6-human			EFO-0003072	SK-N-SH	ENCFF157KZY	GABPA-human			CL-0002553	fibroblast of lung	ENCFF408OJF	CTCF-human
EFO-0001187	HepG2	ENCFF431BYW	ARNT2-human		EFO-0001203	MCF-7	ENCFF115KRO	E2F1-human		EFO-0002067	K562	ENCFF951BFN	ATF7-human			EFO-0002784	GM12878	ENCFF864AYJ	CBX5-human			EFO-0002791	HeLa-S3	ENCFF168BDU	GABPA-human			EFO-0003042	H1	ENCFF100KKH	EGR1-human			EFO-0003072	SK-N-SH	ENCFF567HPV	GATA2-human			CL-0002618	endothelial cell of umbilical vein	ENCFF949KVG	CTCF-human
EFO-0001187	HepG2	ENCFF588WBI	ARNTL-human		EFO-0001203	MCF-7	ENCFF090CEP	E2F4-human		EFO-0002067	K562	ENCFF678TXX	BACH1-human			EFO-0002784	GM12878	ENCFF864EON	CEBPB-human			EFO-0002791	HeLa-S3	ENCFF855OKP	GTF2F1-human			EFO-0003042	H1	ENCFF244VKF	EP300-human			EFO-0003072	SK-N-SH	ENCFF833ZAC	GATA3-human			CL-0011020	neural progenitor cell	ENCFF308JDD	CTCF-human
EFO-0001187	HepG2	ENCFF230OBH	ASH2L-human		EFO-0001203	MCF-7	ENCFF096JXF	E2F8-human		EFO-0002067	K562	ENCFF941EDY	BCL6-human			EFO-0002784	GM12878	ENCFF639KLW	CEBPZ-human			EFO-0002791	HeLa-S3	ENCFF311DEF	GTF3C2-human			EFO-0003042	H1	ENCFF414CAB	EZH2-human			EFO-0003072	SK-N-SH	ENCFF966JEA	GLIS3-human			CL-1001606	foreskin keratinocyte	ENCFF636SEE	CTCF-human
EFO-0001187	HepG2	ENCFF585SZT	ATAD3A-human		EFO-0001203	MCF-7	ENCFF434IDL	E4F1-human		EFO-0002067	K562	ENCFF725JXZ	BCLAF1-human			EFO-0002784	GM12878	ENCFF753HYW	CHD1-human			EFO-0002791	HeLa-S3	ENCFF094AXB	HCFC1-human			EFO-0003042	H1	ENCFF428RHR	FOSL1-human			EFO-0003072	SK-N-SH	ENCFF865YQH	IRF3-human			CL-1001608	foreskin fibroblast	ENCFF991RIU	CTCF-human
EFO-0001187	HepG2	ENCFF683OFC	ATF1-human		EFO-0001203	MCF-7	ENCFF427RSA	EGR1-human		EFO-0002067	K562	ENCFF124FTW	BCOR-human			EFO-0002784	GM12878	ENCFF351VXQ	CHD2-human			EFO-0002791	HeLa-S3	ENCFF291VFT	IRF3-human			EFO-0003042	H1	ENCFF308NZT	GABPA-human			EFO-0003072	SK-N-SH	ENCFF316TWM	ISL1-human			CL-2000044	brain microvascular endothelial cell	ENCFF985NAQ	CTCF-human
EFO-0001187	HepG2	ENCFF522LHU	ATF2-human		EFO-0001203	MCF-7	ENCFF989DLF	ELF1-human		EFO-0002067	K562	ENCFF284FTY	BDP1-human			EFO-0002784	GM12878	ENCFF403JIP	CHD4-human			EFO-0002791	HeLa-S3	ENCFF806AQE	JUN-human			EFO-0003042	H1	ENCFF138MYA	GTF2F1-human			EFO-0003072	SK-N-SH	ENCFF217QFC	JUND-human			EFO-0001187	HepG2	ENCFF664UGR	CTCF-human
EFO-0001187	HepG2	ENCFF349HIP	ATF3-human		EFO-0001203	MCF-7	ENCFF427XNV	ELK1-human		EFO-0002067	K562	ENCFF154IVU	BHLHE40-human			EFO-0002784	GM12878	ENCFF053UZX	CREB1-human			EFO-0002791	HeLa-S3	ENCFF995QMN	JUND-human			EFO-0003042	H1	ENCFF486IQC	HDAC2-human			EFO-0003072	SK-N-SH	ENCFF244LUT	MAX-human			EFO-0001196	IMR-90	ENCFF203SRF	CTCF-human
EFO-0001187	HepG2	ENCFF885VKD	ATF4-human		EFO-0001203	MCF-7	ENCFF290DJX	EP300-human		EFO-0002067	K562	ENCFF600KEF	BMI1-human			EFO-0002784	GM12878	ENCFF294IGP	CREM-human			EFO-0002791	HeLa-S3	ENCFF013GAH	KAT2A-human			EFO-0003042	H1	ENCFF802HUU	HDAC6-human			EFO-0003072	SK-N-SH	ENCFF146AYQ	MEF2A-human			EFO-0001203	MCF-7	ENCFF278FNP	CTCF-human
EFO-0001187	HepG2	ENCFF482BEV	ATF5-human		EFO-0001203	MCF-7	ENCFF185UUT	ESR1-human		EFO-0002067	K562	ENCFF620FIH	BRCA1-human			EFO-0002784	GM12878	ENCFF796WRU	CTCF-human			EFO-0002791	HeLa-S3	ENCFF280WZN	MAFF-human			EFO-0003042	H1	ENCFF821GUI	JUN-human			EFO-0003072	SK-N-SH	ENCFF064KLD	MXI1-human			EFO-0001221	NCI-H929	ENCFF238DAA	CTCF-human
EFO-0001187	HepG2	ENCFF463GXC	ATF6-human		EFO-0001203	MCF-7	ENCFF214ICQ	ESRRA-human		EFO-0002067	K562	ENCFF130JVF	BRD4-human			EFO-0002784	GM12878	ENCFF451AII	CUX1-human			EFO-0002791	HeLa-S3	ENCFF425IRA	MAFK-human			EFO-0003042	H1	ENCFF287KKY	JUND-human			EFO-0003072	SK-N-SH	ENCFF749DWZ	NFIC-human			EFO-0002067	K562	ENCFF660GHM	CTCF-human
EFO-0001187	HepG2	ENCFF172LIW	ATF7-NPFF-human		EFO-0001203	MCF-7	ENCFF519VZH	FOS-human		EFO-0002067	K562	ENCFF775WSL	BRD9-human			EFO-0002784	GM12878	ENCFF003ZLG	DPF2-human			EFO-0002791	HeLa-S3	ENCFF666XCS	MAX-human			EFO-0003042	H1	ENCFF759CSN	KDM1A-human			EFO-0003072	SK-N-SH	ENCFF991VQX	NRF1-human			EFO-0002074	PC-3	ENCFF450JNO	CTCF-human
EFO-0001187	HepG2	ENCFF894YFW	ATF7-human		EFO-0001203	MCF-7	ENCFF857LGS	FOSL2-human		EFO-0002067	K562	ENCFF577LSK	BRF1-human			EFO-0002784	GM12878	ENCFF744QAC	E2F4-human			EFO-0002791	HeLa-S3	ENCFF424JHD	MAZ-human			EFO-0003042	H1	ENCFF021QGZ	KDM4A-human			EFO-0003072	SK-N-SH	ENCFF094VPO	OSR1-human			EFO-0002106	A673	ENCFF276PNH	CTCF-human
EFO-0001187	HepG2	ENCFF187WJM	ATM-human		EFO-0001203	MCF-7	ENCFF112JVK	FOXA1-human		EFO-0002067	K562	ENCFF944LWS	BRF2-human			EFO-0002784	GM12878	ENCFF961ZFW	E2F8-human			EFO-0002791	HeLa-S3	ENCFF420AQP	MXI1-human			EFO-0003042	H1	ENCFF471OCM	KDM5A-human			EFO-0003072	SK-N-SH	ENCFF963VBZ	PATZ1-human			EFO-0006270	AG04450	ENCFF873FBD	CTCF-human
EFO-0001187	HepG2	ENCFF998FLA	ATRX-human		EFO-0001203	MCF-7	ENCFF222VDW	FOXK2-human		EFO-0002067	K562	ENCFF038WQY	C11orf30-human			EFO-0002784	GM12878	ENCFF855PXT	E4F1-human			EFO-0002791	HeLa-S3	ENCFF784BWK	MYC-human			EFO-0003042	H1	ENCFF710YJK	MAFK-human			EFO-0003072	SK-N-SH	ENCFF968BSH	PBX3-human			EFO-0002713	Panc1	ENCFF504IUB	CTCF-human
EFO-0001187	HepG2	ENCFF950HXZ	BATF2-human		EFO-0001203	MCF-7	ENCFF563MHZ	FOXM1-human		EFO-0002067	K562	ENCFF123IHX	CAMTA2-human			EFO-0002784	GM12878	ENCFF895MHN	EBF1-human			EFO-0002791	HeLa-S3	ENCFF664AZO	NFE2L2-human			EFO-0003042	H1	ENCFF460LNS	MAX-human			EFO-0003072	SK-N-SH	ENCFF292CFA	POLR2AphosphoS5-human			EFO-0002784	GM12878	ENCFF796WRU	CTCF-human
EFO-0001187	HepG2	ENCFF455PZT	BAZ2A-human		EFO-0001203	MCF-7	ENCFF158YBV	GABPA-human		EFO-0002067	K562	ENCFF543GET	CBFA2T2-human			EFO-0002784	GM12878	ENCFF519PDZ	EED-human			EFO-0002791	HeLa-S3	ENCFF865QSV	NFYA-human			EFO-0003042	H1	ENCFF727RNJ	MXI1-human			EFO-0003072	SK-N-SH	ENCFF065OBK	POU6F1-human			EFO-0002791	HeLa-S3	ENCFF111RWV	CTCF-human
EFO-0001187	HepG2	ENCFF424FZS	BCL3-human		EFO-0001203	MCF-7	ENCFF336XFC	GATA3-human		EFO-0002067	K562	ENCFF082DOH	CBFA2T3-human			EFO-0002784	GM12878	ENCFF637UJN	EGR1-human			EFO-0002791	HeLa-S3	ENCFF191KVV	NFYB-human			EFO-0003042	H1	ENCFF270GMO	MYC-human			EFO-0003072	SK-N-SH	ENCFF708MEQ	PPARA-human			EFO-0002793	HL-60	ENCFF432AMS	CTCF-human
EFO-0001187	HepG2	ENCFF422TZK	BCL6-human		EFO-0001203	MCF-7	ENCFF327XIO	GATAD2B-human		EFO-0002067	K562	ENCFF802NHC	CBFB-human			EFO-0002784	GM12878	ENCFF479HJF	ELF1-human			EFO-0002791	HeLa-S3	ENCFF703LZR	NR2C2-human			EFO-0003042	H1	ENCFF435DTC	NANOG-human			EFO-0003072	SK-N-SH	ENCFF051ZRW	RAD21-human			EFO-0002824	HCT116	ENCFF463FGL	CTCF-human
EFO-0001187	HepG2	ENCFF022GRJ	BCLAF1-human		EFO-0001203	MCF-7	ENCFF819AEG	GTF2F1-human		EFO-0002067	K562	ENCFF470CSE	CBX1-human			EFO-0002784	GM12878	ENCFF164MPE	ELK1-human			EFO-0002791	HeLa-S3	ENCFF730BLH	NRF1-human			EFO-0003042	H1	ENCFF414RES	NRF1-human			EFO-0003072	SK-N-SH	ENCFF235EST	RARB-human			EFO-0002847	PC-9	ENCFF267BQD	CTCF-human
EFO-0001187	HepG2	ENCFF310TQK	BHLHA15-human		EFO-0001203	MCF-7	ENCFF796EMB	HCFC1-human		EFO-0002067	K562	ENCFF258XBJ	CBX2-human			EFO-0002784	GM12878	ENCFF718TWQ	EP300-human			EFO-0002791	HeLa-S3	ENCFF745RUH	POLR2A-human			EFO-0003042	H1	ENCFF467WAD	PHF8-human			EFO-0003072	SK-N-SH	ENCFF089QMG	RCOR1-human			EFO-0003072	SK-N-SH	ENCFF244QKO	CTCF-human
EFO-0001187	HepG2	ENCFF776PGI	BHLHE40-human		EFO-0001203	MCF-7	ENCFF661VXV	HDAC2-human		EFO-0002067	K562	ENCFF386ZWO	CBX3-human			EFO-0002784	GM12878	ENCFF660PIB	ESRRA-human			EFO-0002791	HeLa-S3	ENCFF867RKD	POLR2AphosphoS2-human			EFO-0003042	H1	ENCFF322DAE	POLR2A-human			EFO-0003072	SK-N-SH	ENCFF650LAZ	REST-human			EFO-0005724	MM.1S	ENCFF457QOK	CTCF-human
EFO-0001187	HepG2	ENCFF610WQK	BORCS8-MEF2B-human		EFO-0001203	MCF-7	ENCFF480XAU	HDGF-human		EFO-0002067	K562	ENCFF066OJB	CBX5-human			EFO-0002784	GM12878	ENCFF568AZT	ETS1-human			EFO-0002791	HeLa-S3	ENCFF767DMU	POLR3A-human			EFO-0003042	H1	ENCFF872MKT	POLR2AphosphoS5-human			EFO-0003072	SK-N-SH	ENCFF765QVM	RFX5-human			EFO-0007074	DND-41	ENCFF388IXL	CTCF-human
EFO-0001187	HepG2	ENCFF791SNR	BRCA1-human		EFO-0001203	MCF-7	ENCFF132MJX	HES1-human		EFO-0002067	K562	ENCFF522HZT	CBX8-human			EFO-0002784	GM12878	ENCFF151UJT	ETV6-human			EFO-0002791	HeLa-S3	ENCFF721NYV	PRDM1-human			EFO-0003042	H1	ENCFF383EYO	POU5F1-human			EFO-0003072	SK-N-SH	ENCFF018FHH	RXRA-human			EFO-0007610	RWPE2	ENCFF168WCU	CTCF-human
EFO-0001187	HepG2	ENCFF440ODC	BRD4-human		EFO-0001203	MCF-7	ENCFF766UTT	HSF1-human		EFO-0002067	K562	ENCFF156GHD	CC2D1A-human			EFO-0002784	GM12878	ENCFF339YTO	EZH2-human			EFO-0002791	HeLa-S3	ENCFF239FBO	RAD21-human			EFO-0003042	H1	ENCFF883FUW	RAD21-human			EFO-0003072	SK-N-SH	ENCFF916NNI	SIN3A-human			EFO-0007950	GM23338	ENCFF217XSM	CTCF-human
EFO-0001187	HepG2	ENCFF647CDO	BRF2-human		EFO-0001203	MCF-7	ENCFF769TUY	JUN-human		EFO-0002067	K562	ENCFF704PGT	CCAR2-human			EFO-0002784	GM12878	ENCFF571DGT	FOS-human			EFO-0002791	HeLa-S3	ENCFF753CEB	RCOR1-human			EFO-0003042	H1	ENCFF610PCN	RBBP5-human			EFO-0003072	SK-N-SH	ENCFF246OPU	SMC3-human			NTR-0000493	left ventricle myocardium inferior	ENCFF284EIV	CTCF-human
EFO-0001187	HepG2	ENCFF333PIQ	CAMTA2-human		EFO-0001203	MCF-7	ENCFF398OOD	JUND-human		EFO-0002067	K562	ENCFF642ZYO	CCNT2-human			EFO-0002784	GM12878	ENCFF639XYN	FOXK2-human			EFO-0002791	HeLa-S3	ENCFF096JDA	REST-human			EFO-0003042	H1	ENCFF649VNE	REST-human			EFO-0003072	SK-N-SH	ENCFF983DOM	SNAI2-human			UBERON-0000317	colonic mucosa	ENCFF663OEV	CTCF-human
EFO-0001187	HepG2	ENCFF951CCL	CBFB-human		EFO-0001203	MCF-7	ENCFF536WWR	KLF4-human		EFO-0002067	K562	ENCFF408RSJ	CDC5L-human			EFO-0002784	GM12878	ENCFF549GKZ	FOXM1-human			EFO-0002791	HeLa-S3	ENCFF438ZEN	RFX5-human			EFO-0003042	H1	ENCFF142NQQ	RFX5-human			EFO-0003072	SK-N-SH	ENCFF282VBC	TAF1-human			UBERON-0000945	stomach	ENCFF900APQ	CTCF-human
EFO-0001187	HepG2	ENCFF566PBY	CBX1-human		EFO-0001203	MCF-7	ENCFF225FXI	KLF9-human		EFO-0002067	K562	ENCFF712ZNR	CEBPB-human			EFO-0002784	GM12878	ENCFF093KLR	GABPA-human			EFO-0002791	HeLa-S3	ENCFF216YDM	SMARCA4-human			EFO-0003042	H1	ENCFF241UKW	RNF2-human			EFO-0003072	SK-N-SH	ENCFF258AZW	TCF12-human			UBERON-0000992	ovary	ENCFF483KVM	CTCF-human
EFO-0001187	HepG2	ENCFF241LPZ	CBX2-human		EFO-0001203	MCF-7	ENCFF734FBR	LARP7-human		EFO-0002067	K562	ENCFF558AJI	CEBPG-human			EFO-0002784	GM12878	ENCFF963DVH	GATAD2B-human			EFO-0002791	HeLa-S3	ENCFF572FHR	SMARCB1-human			EFO-0003042	H1	ENCFF745EBL	RXRA-human			EFO-0003072	SK-N-SH	ENCFF086RZQ	TCF4-human			UBERON-0000995	uterus	ENCFF417QWU	CTCF-human
EFO-0001187	HepG2	ENCFF486LNN	CBX5-human		EFO-0001203	MCF-7	ENCFF425GWD	MAFK-human		EFO-0002067	K562	ENCFF588GNU	CEBPZ-human			EFO-0002784	GM12878	ENCFF479QQB	HCFC1-human			EFO-0002791	HeLa-S3	ENCFF492BST	SMARCC1-human			EFO-0003042	H1	ENCFF043HXQ	SAP30-human			EFO-0003072	SK-N-SH	ENCFF463DWW	TEAD4-human			UBERON-0001157	transverse colon	ENCFF115EJR	CTCF-human
EFO-0001187	HepG2	ENCFF039LHY	CCAR2-human		EFO-0001203	MCF-7	ENCFF624CRN	MAX-human		EFO-0002067	K562	ENCFF771XZZ	CGGBP1-human			EFO-0002784	GM12878	ENCFF581FMI	HDAC2-human			EFO-0002791	HeLa-S3	ENCFF253UAA	SMARCC2-human			EFO-0003042	H1	ENCFF156JCN	SIN3A-human			EFO-0003072	SK-N-SH	ENCFF098TGJ	TFAP2B-human			UBERON-0001159	sigmoid colon	ENCFF168XIT	CTCF-human
EFO-0001187	HepG2	ENCFF615SJG	CCDC6-human		EFO-0001203	MCF-7	ENCFF290CNC	MAZ-human		EFO-0002067	K562	ENCFF541VYN	CHAMP1-human			EFO-0002784	GM12878	ENCFF588SBL	HDAC6-human			EFO-0002791	HeLa-S3	ENCFF141KLW	SMC3-human			EFO-0003042	H1	ENCFF219XEX	SIRT6-human			EFO-0003072	SK-N-SH	ENCFF253FJQ	TOX-human			UBERON-0001264	pancreas	ENCFF263JRA	CTCF-human
EFO-0001187	HepG2	ENCFF260FYO	CEBPA-human		EFO-0001203	MCF-7	ENCFF853ULZ	MBD2-human		EFO-0002067	K562	ENCFF645IVF	CHCHD3-human			EFO-0002784	GM12878	ENCFF626TYH	HDGF-human			EFO-0002791	HeLa-S3	ENCFF139YNT	SREBF2-human			EFO-0003042	H1	ENCFF384KWP	SIX5-human			EFO-0003072	SK-N-SH	ENCFF035QJG	TOX2-human			UBERON-0001987	placenta	ENCFF303JQF	CTCF-human
EFO-0001187	HepG2	ENCFF157DSR	CEBPB-human		EFO-0001203	MCF-7	ENCFF972FNO	MLLT1-human		EFO-0002067	K562	ENCFF408NUX	CHD1-human			EFO-0002784	GM12878	ENCFF663ODL	HSF1-human			EFO-0002791	HeLa-S3	ENCFF746VUX	STAT3-human			EFO-0003042	H1	ENCFF284JVS	SP1-human			EFO-0003072	SK-N-SH	ENCFF442RJO	TSHZ2-human			UBERON-0002048	lung	ENCFF139RCX	CTCF-human
EFO-0001187	HepG2	ENCFF929XBL	CEBPD-human		EFO-0001203	MCF-7	ENCFF810GPR	MNT-human		EFO-0002067	K562	ENCFF947AEO	CHD2-human			EFO-0002784	GM12878	ENCFF448JWW	IKZF1-human			EFO-0002791	HeLa-S3	ENCFF404NNY	SUPT20H-human			EFO-0003042	H1	ENCFF309QRC	SP2-human			EFO-0003072	SK-N-SH	ENCFF914HSC	USF1-human			UBERON-0002084	heart left ventricle	ENCFF978LAN	CTCF-human
EFO-0001187	HepG2	ENCFF951QPJ	CEBPG-human		EFO-0001203	MCF-7	ENCFF283FBB	MSX2-human		EFO-0002067	K562	ENCFF985QBS	CHD4-human			EFO-0002784	GM12878	ENCFF511HZB	IKZF2-human			EFO-0002791	HeLa-S3	ENCFF045BFG	TAF1-human			EFO-0003042	H1	ENCFF257FUV	SP4-human			EFO-0003072	SK-N-SH	ENCFF954CVW	USF2-human			UBERON-0002106	spleen	ENCFF299NLG	CTCF-human
EFO-0001187	HepG2	ENCFF250DNU	CEBPZ-human		EFO-0001203	MCF-7	ENCFF070JYN	MTA1-human		EFO-0002067	K562	ENCFF722UJW	CHD7-human			EFO-0002784	GM12878	ENCFF887WLX	IRF3-human			EFO-0002791	HeLa-S3	ENCFF363NQY	TBP-human			EFO-0003042	H1	ENCFF648QJE	SRF-human			EFO-0003072	SK-N-SH	ENCFF042OEY	YY1-human			UBERON-0002107	liver	ENCFF095QMD	CTCF-human
EFO-0001187	HepG2	ENCFF456EDK	CENPBD1-human		EFO-0001203	MCF-7	ENCFF556NWZ	MTA2-human		EFO-0002067	K562	ENCFF648UJW	CLOCK-human			EFO-0002784	GM12878	ENCFF113VGD	IRF4-human			EFO-0002791	HeLa-S3	ENCFF936XIP	TCF7L2-human			EFO-0003042	H1	ENCFF233GVJ	SUZ12-human			EFO-0003072	SK-N-SH	ENCFF260GEA	ZBTB33-human			UBERON-0002113	kidney	ENCFF498EED	CTCF-human
EFO-0001187	HepG2	ENCFF991RMN	CENPT-human		EFO-0001203	MCF-7	ENCFF975UOJ	MTA3-human		EFO-0002067	K562	ENCFF942JZR	COPS2-human			EFO-0002784	GM12878	ENCFF478SRO	IRF5-human			EFO-0002791	HeLa-S3	ENCFF886FNG	UBTF-human			EFO-0003042	H1	ENCFF886BPR	TAF1-human			EFO-0003072	SK-N-SH	ENCFF768BPF	ZC3H10-human			UBERON-0002168	left lung	ENCFF673YZF	CTCF-human
EFO-0001187	HepG2	ENCFF821HRB	CENPX-human		EFO-0001203	MCF-7	ENCFF385LDF	MYC-human		EFO-0002067	K562	ENCFF970QKS	CREB1-human			EFO-0002784	GM12878	ENCFF912OPT	JUNB-human			EFO-0002791	HeLa-S3	ENCFF405SDO	USF2-human			EFO-0003042	H1	ENCFF243PSJ	TAF7-human			EFO-0003072	SK-N-SH	ENCFF049VST	ZFP3-human			UBERON-0002171	lower lobe of right lung	ENCFF183WDD	CTCF-human
EFO-0001187	HepG2	ENCFF209MHH	CERS6-human		EFO-0001203	MCF-7	ENCFF065ASC	NBN-human		EFO-0002067	K562	ENCFF950IYB	CREB3-human			EFO-0002784	GM12878	ENCFF134BQO	JUND-human			EFO-0002791	HeLa-S3	ENCFF346ZGY	ZFP36-human			EFO-0003042	H1	ENCFF817TGF	TBP-human			EFO-0003072	SK-N-SH	ENCFF178IDY	ZFP30-human			UBERON-0002367	prostate gland	ENCFF400NQB	CTCF-human
EFO-0001187	HepG2	ENCFF445CZX	CHCHD3-human		EFO-0001203	MCF-7	ENCFF342NSW	NCOA3-human		EFO-0002067	K562	ENCFF118GMS	CREB3L1-human			EFO-0002784	GM12878	ENCFF333PDI	KAT2A-human			EFO-0002791	HeLa-S3	ENCFF988ZWG	ZHX1-human			EFO-0003042	H1	ENCFF959HJP	TCF12-human			EFO-0003072	SK-N-SH	ENCFF065ZRF	ZNF565-human			UBERON-0002369	adrenal gland	ENCFF418GYV	CTCF-human
EFO-0001187	HepG2	ENCFF102ZOU	CHD2-human		EFO-0001203	MCF-7	ENCFF796KBR	NEUROD1-human		EFO-0002067	K562	ENCFF875JMR	CREB5-human			EFO-0002784	GM12878	ENCFF996NUD	KDM1A-human			EFO-0002791	HeLa-S3	ENCFF945JJR	ZKSCAN1-human			EFO-0003042	H1	ENCFF885PQR	TEAD4-human			EFO-0003072	SK-N-SH	ENCFF207MHX	ZNF608-human			UBERON-0004648	esophagus muscularis mucosa	ENCFF941QXT	CTCF-human
EFO-0001187	HepG2	ENCFF691DTG	CHD4-human		EFO-0001203	MCF-7	ENCFF079JBB	NFIB-human		EFO-0002067	K562	ENCFF532VPN	CREBBP-human			EFO-0002784	GM12878	ENCFF992IBT	KLF5-human			EFO-0002791	HeLa-S3	ENCFF236NLF	ZNF143-human			EFO-0003042	H1	ENCFF978MNS	USF1-human			EFO-0003072	SK-N-SH	ENCFF268RHV	ZNF70-human			UBERON-0006483	middle frontal area 46	ENCFF735UFW	CTCF-human
EFO-0001187	HepG2	ENCFF314KET	CREB1-human		EFO-0001203	MCF-7	ENCFF532IPJ	NFRKB-human		EFO-0002067	K562	ENCFF324ELP	CREM-human			EFO-0002784	GM12878	ENCFF927IGC	LARP7-human			EFO-0002791	HeLa-S3	ENCFF546RIC	ZNF274-human			EFO-0003042	H1	ENCFF346KIW	USF2-human			EFO-0003072	SK-N-SH	ENCFF214ZEK	ZNF8-human			UBERON-0006631	right atrium auricular region	ENCFF790IQB	CTCF-human
EFO-0001187	HepG2	ENCFF767ZRB	CREB3-human		EFO-0001203	MCF-7	ENCFF142NAV	NFXL1-human		EFO-0002067	K562	ENCFF746OAD	CSDE1-human			EFO-0002784	GM12878	ENCFF436SJS	MAFK-human			EFO-0002791	HeLa-S3	ENCFF675ARG	ZZZ3-human			EFO-0003042	H1	ENCFF376FVJ	YY1-human									UBERON-0006920	esophagus squamous epithelium	ENCFF384CCC	CTCF-human
EFO-0001187	HepG2	ENCFF857BXY	CREBL2-human		EFO-0001203	MCF-7	ENCFF115WXJ	NONO-human		EFO-0002067	K562	ENCFF782PIZ	CTBP1-human			EFO-0002784	GM12878	ENCFF361EVH	MAX-human			EFO-0002791	HeLa-S3	ENCFF186VMW	STAT1-human			EFO-0003042	H1	ENCFF235ROG	ZNF143-human									UBERON-0007610	tibial artery	ENCFF953QHW	CTCF-human
EFO-0001187	HepG2	ENCFF023EDF	CREM-human		EFO-0001203	MCF-7	ENCFF386FQQ	NR2F2-human		EFO-0002067	K562	ENCFF660GHM	CTCF-human			EFO-0002784	GM12878	ENCFF250FJC	MAZ-human									EFO-0003042	H1	ENCFF718OGI	ZNF274-human									UBERON-0008367	breast epithelium	ENCFF758FTM	CTCF-human
EFO-0001187	HepG2	ENCFF330OKC	CSRNP1-human		EFO-0001203	MCF-7	ENCFF970MPY	NRF1-human		EFO-0002067	K562	ENCFF630YVJ	CTCFL-human			EFO-0002784	GM12878	ENCFF826GQU	MEF2A-human																					UBERON-0008450	psoas muscle	ENCFF478CPK	CTCF-human
EFO-0001187	HepG2	ENCFF254ZSQ	CSRNP2-human		EFO-0001203	MCF-7	ENCFF302RKX	OTX1-human		EFO-0002067	K562	ENCFF136KLM	CUX1-human			EFO-0002784	GM12878	ENCFF884QQW	MEF2B-human																					UBERON-0008953	lower lobe of left lung	ENCFF887BKS	CTCF-human
EFO-0001187	HepG2	ENCFF664UGR	CTCF-human		EFO-0001203	MCF-7	ENCFF024BHX	OVOL1-human		EFO-0002067	K562	ENCFF798LLI	CXXC5-human			EFO-0002784	GM12878	ENCFF238UKB	MEF2C-human																					UBERON-0011907	gastrocnemius medialis	ENCFF010ZEW	CTCF-human
EFO-0001187	HepG2	ENCFF544WSX	DBP-human		EFO-0001203	MCF-7	ENCFF490MXJ	PAX8-human		EFO-0002067	K562	ENCFF729DNM	DACH1-human			EFO-0002784	GM12878	ENCFF652GOE	MLLT1-human																					UBERON-0036149	suprapubic skin	ENCFF503GIR	CTCF-human
EFO-0001187	HepG2	ENCFF659PQJ	DDIT3-human		EFO-0001203	MCF-7	ENCFF043NUC	PKNOX1-human		EFO-0002067	K562	ENCFF869RFC	DDIT3-human			EFO-0002784	GM12878	ENCFF957SRJ	MTA2-human
EFO-0001187	HepG2	ENCFF707SJC	DLX6-human		EFO-0001203	MCF-7	ENCFF569JWM	PML-human		EFO-0002067	K562	ENCFF746TUQ	DDX20-human			EFO-0002784	GM12878	ENCFF475GKK	MTA3-human
EFO-0001187	HepG2	ENCFF620CHN	DMAP1-human		EFO-0001203	MCF-7	ENCFF456FTV	POLR2A-human		EFO-0002067	K562	ENCFF030AXK	DEAF1-human			EFO-0002784	GM12878	ENCFF376AEL	MXI1-human
EFO-0001187	HepG2	ENCFF598CBU	DMTF1-human		EFO-0001203	MCF-7	ENCFF428GSG	PPP1R10-human		EFO-0002067	K562	ENCFF928BHE	DIDO1-human			EFO-0002784	GM12878	ENCFF705CGM	MYB-human
EFO-0001187	HepG2	ENCFF622GUA	DNMT1-human		EFO-0001203	MCF-7	ENCFF682UUL	RAD21-human		EFO-0002067	K562	ENCFF832DBU	DLX4-human			EFO-0002784	GM12878	ENCFF214XPD	MYC-human
EFO-0001187	HepG2	ENCFF469JVY	DNMT3B-human		EFO-0001203	MCF-7	ENCFF062KLW	RAD51-human		EFO-0002067	K562	ENCFF359ZQQ	DMBX1-human			EFO-0002784	GM12878	ENCFF511QTQ	NBN-human
EFO-0001187	HepG2	ENCFF007COI	DPF2-human		EFO-0001203	MCF-7	ENCFF160KBR	RCOR1-human		EFO-0002067	K562	ENCFF505INE	DMTF1-human			EFO-0002784	GM12878	ENCFF172KBM	NFATC1-human
EFO-0001187	HepG2	ENCFF485CTI	DR1-human		EFO-0001203	MCF-7	ENCFF680JMZ	REST-human		EFO-0002067	K562	ENCFF412WOK	DNMT1-human			EFO-0002784	GM12878	ENCFF002XEC	NFATC3-human
EFO-0001187	HepG2	ENCFF815SBJ	DRAP1-human		EFO-0001203	MCF-7	ENCFF160KCP	RFX1-human		EFO-0002067	K562	ENCFF716PXH	DPF2-human			EFO-0002784	GM12878	ENCFF980SDE	NFIC-human
EFO-0001187	HepG2	ENCFF015STD	DZIP1-human		EFO-0001203	MCF-7	ENCFF753LKY	RFX5-human		EFO-0002067	K562	ENCFF904RTN	E2F1-human			EFO-0002784	GM12878	ENCFF057NHJ	NFXL1-human
EFO-0001187	HepG2	ENCFF049BWK	E2F1-human		EFO-0001203	MCF-7	ENCFF402DKZ	SIN3A-human		EFO-0002067	K562	ENCFF710UAZ	E2F3-human			EFO-0002784	GM12878	ENCFF937QTP	NFYA-human
EFO-0001187	HepG2	ENCFF372PXU	E2F2-human		EFO-0001203	MCF-7	ENCFF728MNA	SIX4-human		EFO-0002067	K562	ENCFF221TRR	E2F4-human			EFO-0002784	GM12878	ENCFF156MUM	NFYB-human
EFO-0001187	HepG2	ENCFF245XOL	E2F4-human		EFO-0001203	MCF-7	ENCFF526KAO	SMARCA5-human		EFO-0002067	K562	ENCFF173QUY	E2F5-human			EFO-0002784	GM12878	ENCFF862GDZ	NKRF-human
EFO-0001187	HepG2	ENCFF732NHA	E2F5-human		EFO-0001203	MCF-7	ENCFF889QAN	SMARCE1-human		EFO-0002067	K562	ENCFF831NDQ	E2F6-human			EFO-0002784	GM12878	ENCFF626EEU	NR2C1-human
EFO-0001187	HepG2	ENCFF603NUV	E2F8-human		EFO-0001203	MCF-7	ENCFF285KBA	SNIP1-human		EFO-0002067	K562	ENCFF938ZPZ	E2F7-human			EFO-0002784	GM12878	ENCFF782KRV	NR2C2-human
EFO-0001187	HepG2	ENCFF217STG	EEA1-human		EFO-0001203	MCF-7	ENCFF932UJX	SP1-human		EFO-0002067	K562	ENCFF925GLW	E2F8-human			EFO-0002784	GM12878	ENCFF118UKC	NR2F1-human
EFO-0001187	HepG2	ENCFF405LDS	EED-human		EFO-0001203	MCF-7	ENCFF464GFC	SPDEF-human		EFO-0002067	K562	ENCFF439KTZ	E4F1-human			EFO-0002784	GM12878	ENCFF864EBU	NRF1-human
EFO-0001187	HepG2	ENCFF603PUS	EGR1-human		EFO-0001203	MCF-7	ENCFF571VYR	SREBF1-human		EFO-0002067	K562	ENCFF640AKG	EGR1-human			EFO-0002784	GM12878	ENCFF192WNJ	PAX5-human
EFO-0001187	HepG2	ENCFF855VUF	EHMT2-human		EFO-0001203	MCF-7	ENCFF131TYZ	SRF-human		EFO-0002067	K562	ENCFF189OHQ	EHMT2-human			EFO-0002784	GM12878	ENCFF934NVD	PAX8-human
EFO-0001187	HepG2	ENCFF215GPK	ELF1-human		EFO-0001203	MCF-7	ENCFF488VNT	SUZ12-human		EFO-0002067	K562	ENCFF763MXW	ELF1-human			EFO-0002784	GM12878	ENCFF402DQD	PBX3-human
EFO-0001187	HepG2	ENCFF600JNK	ELF3-human		EFO-0001203	MCF-7	ENCFF075TIU	TAF1-human		EFO-0002067	K562	ENCFF695PDY	ELF2-human			EFO-0002784	GM12878	ENCFF946JFA	PKNOX1-human
EFO-0001187	HepG2	ENCFF488DML	ELF4-human		EFO-0001203	MCF-7	ENCFF666QVW	TARDBP-human		EFO-0002067	K562	ENCFF518EGY	ELF4-human			EFO-0002784	GM12878	ENCFF242KVU	PML-human
EFO-0001187	HepG2	ENCFF399YOO	ELK1-human		EFO-0001203	MCF-7	ENCFF987QLI	TCF12-human		EFO-0002067	K562	ENCFF586MZX	ELK1-human			EFO-0002784	GM12878	ENCFF535TAL	POLR2A-human
EFO-0001187	HepG2	ENCFF890ZHY	ELK4-human		EFO-0001203	MCF-7	ENCFF332AZX	TCF7L2-human		EFO-0002067	K562	ENCFF198NGY	ELK3-human			EFO-0002784	GM12878	ENCFF643YBS	POLR2AphosphoS2-human
EFO-0001187	HepG2	ENCFF827LSX	EP300-human		EFO-0001203	MCF-7	ENCFF751VAZ	TEAD4-human		EFO-0002067	K562	ENCFF702XPO	EP300-human			EFO-0002784	GM12878	ENCFF107UMF	POLR2AphosphoS5-human
EFO-0001187	HepG2	ENCFF009CVQ	ERF-human		EFO-0001203	MCF-7	ENCFF999KCC	TOE1-human		EFO-0002067	K562	ENCFF167CQF	EP400-human			EFO-0002784	GM12878	ENCFF002CPJ	POLR3G-human
EFO-0001187	HepG2	ENCFF700DMQ	ESRRA-human		EFO-0001203	MCF-7	ENCFF238QAG	TRIM22-human		EFO-0002067	K562	ENCFF330EGV	ERF-human			EFO-0002784	GM12878	ENCFF934JFA	POU2F2-human
EFO-0001187	HepG2	ENCFF697NJT	ETS1-human		EFO-0001203	MCF-7	ENCFF141CBF	TSC22D1-human		EFO-0002067	K562	ENCFF588QRH	ESRRA-human			EFO-0002784	GM12878	ENCFF157HQD	PRDM15-human
EFO-0001187	HepG2	ENCFF703JHN	ETV4-human		EFO-0001203	MCF-7	ENCFF737RZJ	TSC22D2-human		EFO-0002067	K562	ENCFF106ECV	ESRRB-human			EFO-0002784	GM12878	ENCFF940IMA	RAD21-human
EFO-0001187	HepG2	ENCFF712HHN	ETV5-human		EFO-0001203	MCF-7	ENCFF745UTS	YBX1-human		EFO-0002067	K562	ENCFF886BDQ	ETS1-human			EFO-0002784	GM12878	ENCFF345VPL	RAD51-human
EFO-0001187	HepG2	ENCFF387KML	ETV6-human		EFO-0001203	MCF-7	ENCFF192BPQ	ZBTB1-human		EFO-0002067	K562	ENCFF772QLT	ETS2-human			EFO-0002784	GM12878	ENCFF844GNV	RB1-human
EFO-0001187	HepG2	ENCFF521AKL	EZH2-human		EFO-0001203	MCF-7	ENCFF328ZJV	ZBTB11-human		EFO-0002067	K562	ENCFF065RZP	ETV1-human			EFO-0002784	GM12878	ENCFF474JTH	RBBP5-human
EFO-0001187	HepG2	ENCFF643XUN	FBXL19-human		EFO-0001203	MCF-7	ENCFF356WOE	ZBTB33-human		EFO-0002067	K562	ENCFF604LXR	ETV5-human			EFO-0002784	GM12878	ENCFF585BRC	RCOR1-human
EFO-0001187	HepG2	ENCFF031LBW	FIP1L1-human		EFO-0001203	MCF-7	ENCFF160TJG	ZBTB40-human		EFO-0002067	K562	ENCFF405QTW	ETV6-human			EFO-0002784	GM12878	ENCFF141SMI	RELA-human
EFO-0001187	HepG2	ENCFF245TLY	FLYWCH1-human		EFO-0001203	MCF-7	ENCFF339BDC	ZBTB7B-human		EFO-0002067	K562	ENCFF924FYI	EWSR1-human			EFO-0002784	GM12878	ENCFF968MBN	RELB-human
EFO-0001187	HepG2	ENCFF497SIC	FOSL1-human		EFO-0001203	MCF-7	ENCFF861DOL	ZFX-human		EFO-0002067	K562	ENCFF804RVA	EZH2-human			EFO-0002784	GM12878	ENCFF262MRD	REST-human
EFO-0001187	HepG2	ENCFF772SCR	FOSL2-human		EFO-0001203	MCF-7	ENCFF443WEJ	ZHX2-human		EFO-0002067	K562	ENCFF084DTV	FIP1L1-human			EFO-0002784	GM12878	ENCFF601WHE	RFX5-human
EFO-0001187	HepG2	ENCFF081USG	FOXA1-human		EFO-0001203	MCF-7	ENCFF856VYW	ZKSCAN1-human		EFO-0002067	K562	ENCFF258PLH	FOS-human			EFO-0002784	GM12878	ENCFF346JDW	RUNX3-human
EFO-0001187	HepG2	ENCFF656PGC	FOXA2-human		EFO-0001203	MCF-7	ENCFF761KBK	ZNF207-human		EFO-0002067	K562	ENCFF256NXT	FOSL1-human			EFO-0002784	GM12878	ENCFF063KLF	RXRA-human
EFO-0001187	HepG2	ENCFF601MBD	FOXA3-human		EFO-0001203	MCF-7	ENCFF607VIS	ZNF217-human		EFO-0002067	K562	ENCFF497OQD	FOXA1-human			EFO-0002784	GM12878	ENCFF013QNV	SIN3A-human
EFO-0001187	HepG2	ENCFF942JZO	FOXC1-human		EFO-0001203	MCF-7	ENCFF699IZY	ZNF227-human		EFO-0002067	K562	ENCFF197SXI	FOXA3-human			EFO-0002784	GM12878	ENCFF878FBM	SIX5-human
EFO-0001187	HepG2	ENCFF548ZQR	FOXJ3-human		EFO-0001203	MCF-7	ENCFF258VTL	ZNF24-human		EFO-0002067	K562	ENCFF957CVJ	FOXJ2-human			EFO-0002784	GM12878	ENCFF506SOD	SKIL-human
EFO-0001187	HepG2	ENCFF605GXY	FOXK1-human		EFO-0001203	MCF-7	ENCFF611WRQ	ZNF331-human		EFO-0002067	K562	ENCFF567CPM	FOXJ3-human			EFO-0002784	GM12878	ENCFF033MGN	SMAD1-human
EFO-0001187	HepG2	ENCFF260APL	FOXK2-human		EFO-0001203	MCF-7	ENCFF896QHA	ZNF444-human		EFO-0002067	K562	ENCFF516ZWP	FOXK1-human			EFO-0002784	GM12878	ENCFF485GWN	SMAD5-human
EFO-0001187	HepG2	ENCFF567QWP	FOXM1-human		EFO-0001203	MCF-7	ENCFF987CPY	ZNF507-human		EFO-0002067	K562	ENCFF702AQS	FOXK2-human			EFO-0002784	GM12878	ENCFF550FDV	SMARCA5-human
EFO-0001187	HepG2	ENCFF331BSI	FOXO1-human		EFO-0001203	MCF-7	ENCFF320KEW	ZNF512B-human		EFO-0002067	K562	ENCFF820MJD	FOXM1-human			EFO-0002784	GM12878	ENCFF837YJA	SMC3-human
EFO-0001187	HepG2	ENCFF862ZEX	FOXP1-human		EFO-0001203	MCF-7	ENCFF281CNU	ZNF574-human		EFO-0002067	K562	ENCFF750AGR	FOXO4-human			EFO-0002784	GM12878	ENCFF038AVV	SP1-human
EFO-0001187	HepG2	ENCFF163LGN	FOXP4-human		EFO-0001203	MCF-7	ENCFF223BRJ	ZNF579-human		EFO-0002067	K562	ENCFF491EEI	FOXP1-human			EFO-0002784	GM12878	ENCFF492ZRZ	SPI1-human
EFO-0001187	HepG2	ENCFF811LFF	FOXQ1-human		EFO-0001203	MCF-7	ENCFF645NLC	ZNF592-human		EFO-0002067	K562	ENCFF974IPP	FOXP4-human			EFO-0002784	GM12878	ENCFF397YRO	SREBF1-human
EFO-0001187	HepG2	ENCFF139XIZ	FUBP1-human		EFO-0001203	MCF-7	ENCFF609HVM	ZNF687-human		EFO-0002067	K562	ENCFF688ARM	FUS-human			EFO-0002784	GM12878	ENCFF896MPE	SREBF2-human
EFO-0001187	HepG2	ENCFF953FNE	FUBP3-human		EFO-0001203	MCF-7	ENCFF435UDQ	ZNF8-human		EFO-0002067	K562	ENCFF889XXJ	GABPA-human			EFO-0002784	GM12878	ENCFF089YRX	SRF-human
EFO-0001187	HepG2	ENCFF216YZI	FUS-human							EFO-0002067	K562	ENCFF009RFC	GABPB1-human			EFO-0002784	GM12878	ENCFF973ACG	STAT1-human
EFO-0001187	HepG2	ENCFF652FKO	GABPA-human							EFO-0002067	K562	ENCFF103YZQ	GABPB2-human			EFO-0002784	GM12878	ENCFF029PAA	STAT3-human
EFO-0001187	HepG2	ENCFF217XUD	GABPB1-human							EFO-0002067	K562	ENCFF657CTC	GATA1-human			EFO-0002784	GM12878	ENCFF006GSY	STAT5A-human
EFO-0001187	HepG2	ENCFF409YKQ	GATA2-human							EFO-0002067	K562	ENCFF772OKO	GATA2-human			EFO-0002784	GM12878	ENCFF684BIN	SUPT20H-human
EFO-0001187	HepG2	ENCFF154VTV	GATA4-human							EFO-0002067	K562	ENCFF295YRT	GATAD2A-human			EFO-0002784	GM12878	ENCFF894BBO	SUZ12-human
EFO-0001187	HepG2	ENCFF060REJ	GATAD1-human							EFO-0002067	K562	ENCFF388KGW	GATAD2B-human			EFO-0002784	GM12878	ENCFF502IPK	TAF1-human
EFO-0001187	HepG2	ENCFF158BJH	GATAD2A-human							EFO-0002067	K562	ENCFF863WFD	GMEB1-human			EFO-0002784	GM12878	ENCFF847AAV	TARDBP-human
EFO-0001187	HepG2	ENCFF659FLZ	GATAD2B-human							EFO-0002067	K562	ENCFF920CRL	GTF2A2-human			EFO-0002784	GM12878	ENCFF276QRH	TBL1XR1-human
EFO-0001187	HepG2	ENCFF999HNJ	GFI1-human							EFO-0002067	K562	ENCFF987FJR	GTF2B-human			EFO-0002784	GM12878	ENCFF099PYR	TBP-human
EFO-0001187	HepG2	ENCFF802VTG	GLI4-human							EFO-0002067	K562	ENCFF564KIU	GTF2E2-human			EFO-0002784	GM12878	ENCFF170IZO	TBX21-human
EFO-0001187	HepG2	ENCFF745JFN	GLMP-human							EFO-0002067	K562	ENCFF075BRS	GTF2F1-human			EFO-0002784	GM12878	ENCFF154RAJ	TCF12-human
EFO-0001187	HepG2	ENCFF270ONC	GLYR1-human							EFO-0002067	K562	ENCFF866OZW	GTF2I-human			EFO-0002784	GM12878	ENCFF700TAS	TCF3-human
EFO-0001187	HepG2	ENCFF004QJZ	GMEB1-human							EFO-0002067	K562	ENCFF496PIQ	GTF3C2-human			EFO-0002784	GM12878	ENCFF900GTF	TCF7-human
EFO-0001187	HepG2	ENCFF378GRS	GMEB2-human							EFO-0002067	K562	ENCFF681YLP	HBP1-human			EFO-0002784	GM12878	ENCFF796RRA	TRIM22-human
EFO-0001187	HepG2	ENCFF019SZJ	GPBP1L1-human							EFO-0002067	K562	ENCFF139FMU	HCFC1-human			EFO-0002784	GM12878	ENCFF014PHS	UBTF-human
EFO-0001187	HepG2	ENCFF955LND	GPN1-human							EFO-0002067	K562	ENCFF432KJA	HDAC1-human			EFO-0002784	GM12878	ENCFF879TPT	USF1-human
EFO-0001187	HepG2	ENCFF359DKY	GRHL1-human							EFO-0002067	K562	ENCFF652ZZF	HDAC2-human			EFO-0002784	GM12878	ENCFF196JQW	USF2-human
EFO-0001187	HepG2	ENCFF599TWF	GTF2F1-human							EFO-0002067	K562	ENCFF775PIY	HDAC3-human			EFO-0002784	GM12878	ENCFF855UKX	WRNIP1-human
EFO-0001187	HepG2	ENCFF413CKX	GTF3A-human							EFO-0002067	K562	ENCFF736FGN	HDAC6-human			EFO-0002784	GM12878	ENCFF488IGF	YBX1-human
EFO-0001187	HepG2	ENCFF190LEQ	GZF1-human							EFO-0002067	K562	ENCFF566PEY	HDAC8-human			EFO-0002784	GM12878	ENCFF446ZSX	YY1-human
EFO-0001187	HepG2	ENCFF165EYN	HBP1-human							EFO-0002067	K562	ENCFF621FPC	HDGF-human			EFO-0002784	GM12878	ENCFF753UAX	ZBED1-human
EFO-0001187	HepG2	ENCFF129SBX	HCFC1-human							EFO-0002067	K562	ENCFF671ZGP	HES1-human			EFO-0002784	GM12878	ENCFF083GTV	ZBTB11-human
EFO-0001187	HepG2	ENCFF705AOW	HDAC1-human							EFO-0002067	K562	ENCFF180KAV	HEY1-human			EFO-0002784	GM12878	ENCFF845VSZ	ZBTB33-human
EFO-0001187	HepG2	ENCFF221AOL	HDAC2-human							EFO-0002067	K562	ENCFF826QOG	HINFP-human			EFO-0002784	GM12878	ENCFF880BEK	ZBTB4-human
EFO-0001187	HepG2	ENCFF338JHW	HDAC6-human							EFO-0002067	K562	ENCFF449JMB	HIVEP1-human			EFO-0002784	GM12878	ENCFF171FMR	ZBTB40-human
EFO-0001187	HepG2	ENCFF714AQQ	HES4-human							EFO-0002067	K562	ENCFF614IBI	HLTF-human			EFO-0002784	GM12878	ENCFF703XCL	ZEB1-human
EFO-0001187	HepG2	ENCFF836QUB	HHEX-human							EFO-0002067	K562	ENCFF718DFX	HMBOX1-human			EFO-0002784	GM12878	ENCFF627JQX	ZFP36-human
EFO-0001187	HepG2	ENCFF642BLI	HIC2-human							EFO-0002067	K562	ENCFF866ARI	HMG20A-human			EFO-0002784	GM12878	ENCFF201RBX	ZNF143-human
EFO-0001187	HepG2	ENCFF445FCL	HINFP-human							EFO-0002067	K562	ENCFF099OSI	HMG20B-human			EFO-0002784	GM12878	ENCFF854NOE	ZNF207-human
EFO-0001187	HepG2	ENCFF076ESL	HIVEP1-human							EFO-0002067	K562	ENCFF615AKB	HMGN3-human			EFO-0002784	GM12878	ENCFF131ALE	ZNF217-human
EFO-0001187	HepG2	ENCFF264GAF	HLF-human							EFO-0002067	K562	ENCFF185KMK	HMGXB4-human			EFO-0002784	GM12878	ENCFF664TYB	ZNF24-human
EFO-0001187	HepG2	ENCFF156UNQ	HMG20A-human							EFO-0002067	K562	ENCFF844QFF	HNRNPH1-human			EFO-0002784	GM12878	ENCFF034UEJ	ZNF274-human
EFO-0001187	HepG2	ENCFF517FAL	HMG20B-human							EFO-0002067	K562	ENCFF505RNR	HNRNPK-human			EFO-0002784	GM12878	ENCFF955FRU	ZNF384-human
EFO-0001187	HepG2	ENCFF490TYP	HMGA1-human							EFO-0002067	K562	ENCFF984ESZ	HNRNPL-human			EFO-0002784	GM12878	ENCFF510ZBJ	ZNF592-human
EFO-0001187	HepG2	ENCFF684UHQ	HMGXB3-human							EFO-0002067	K562	ENCFF662WPN	HNRNPLL-human			EFO-0002784	GM12878	ENCFF359PUY	ZNF622-human
EFO-0001187	HepG2	ENCFF305WWR	HMGXB4-human							EFO-0002067	K562	ENCFF991ZSC	HNRNPUL1-human			EFO-0002784	GM12878	ENCFF734BGL	ZNF687-human
EFO-0001187	HepG2	ENCFF767MSS	HNF1A-human							EFO-0002067	K562	ENCFF601LMD	HOMEZ-human			EFO-0002784	GM12878	ENCFF828NYA	ZSCAN29-human
EFO-0001187	HepG2	ENCFF022QCK	HNF1B-human							EFO-0002067	K562	ENCFF285MHB	HOXB6-human			EFO-0002784	GM12878	ENCFF535WUH	ZZZ3-human
EFO-0001187	HepG2	ENCFF704BPD	HNF4A-human							EFO-0002067	K562	ENCFF023JGT	HSF4-human
EFO-0001187	HepG2	ENCFF413UQM	HNF4G-human							EFO-0002067	K562	ENCFF794SCQ	ID3-human
EFO-0001187	HepG2	ENCFF046NUR	HNRNPH1-human							EFO-0002067	K562	ENCFF518SJY	IFI16-human
EFO-0001187	HepG2	ENCFF828KXG	HNRNPK-human							EFO-0002067	K562	ENCFF637SIR	IKZF1-human
EFO-0001187	HepG2	ENCFF039CUI	HNRNPL-human							EFO-0002067	K562	ENCFF382CUT	ILF3-human
EFO-0001187	HepG2	ENCFF890KTX	HNRNPLL-human							EFO-0002067	K562	ENCFF143MEF	ILK-human
EFO-0001187	HepG2	ENCFF509YFF	HNRNPUL1-human							EFO-0002067	K562	ENCFF093BBG	IRF1-human
EFO-0001187	HepG2	ENCFF974SGQ	HOMEZ-human							EFO-0002067	K562	ENCFF430YXJ	IRF2-human
EFO-0001187	HepG2	ENCFF798IVN	HOXA10-human							EFO-0002067	K562	ENCFF724CHN	IRF9-human
EFO-0001187	HepG2	ENCFF753OCA	HOXA3-human							EFO-0002067	K562	ENCFF865UPM	JUN-human
EFO-0001187	HepG2	ENCFF385DPO	HOXA5-human							EFO-0002067	K562	ENCFF932KRN	JUNB-human
EFO-0001187	HepG2	ENCFF701NLW	HOXA7-human							EFO-0002067	K562	ENCFF273KIA	JUND-human
EFO-0001187	HepG2	ENCFF688UTO	HOXA9-human							EFO-0002067	K562	ENCFF349VSP	KAT2B-human
EFO-0001187	HepG2	ENCFF647VJL	HOXD1-human							EFO-0002067	K562	ENCFF555IKI	KAT7-human
EFO-0001187	HepG2	ENCFF062UNZ	HSF2-human							EFO-0002067	K562	ENCFF113LBV	KAT8-human
EFO-0001187	HepG2	ENCFF682RGC	IKZF1-human							EFO-0002067	K562	ENCFF829FZW	KDM1A-human
EFO-0001187	HepG2	ENCFF948XVV	IKZF4-human							EFO-0002067	K562	ENCFF702THZ	KDM2B-human
EFO-0001187	HepG2	ENCFF371LUB	IKZF5-human							EFO-0002067	K562	ENCFF928UFW	KDM4B-human
EFO-0001187	HepG2	ENCFF368IYV	IRF1-human							EFO-0002067	K562	ENCFF807FNB	KDM5B-human
EFO-0001187	HepG2	ENCFF992KZC	IRF2-human							EFO-0002067	K562	ENCFF525XXS	KHSRP-human
EFO-0001187	HepG2	ENCFF619GRL	IRF3-human							EFO-0002067	K562	ENCFF674KVR	KLF1-human
EFO-0001187	HepG2	ENCFF827VMW	IRF5-human							EFO-0002067	K562	ENCFF142ZTD	KLF10-human
EFO-0001187	HepG2	ENCFF141IMM	IRF9-human							EFO-0002067	K562	ENCFF453MMH	KLF13-human
EFO-0001187	HepG2	ENCFF784ICI	IRX3-human							EFO-0002067	K562	ENCFF488OTN	KLF16-human
EFO-0001187	HepG2	ENCFF308RXD	ISL2-human							EFO-0002067	K562	ENCFF563ZJM	KLF6-human
EFO-0001187	HepG2	ENCFF872DSQ	ISX-human							EFO-0002067	K562	ENCFF063NIH	L3MBTL2-human
EFO-0001187	HepG2	ENCFF161TZL	JARID2-human							EFO-0002067	K562	ENCFF304PQQ	LARP7-human
EFO-0001187	HepG2	ENCFF552XOP	JDP2-human							EFO-0002067	K562	ENCFF266MUT	LCOR-human
EFO-0001187	HepG2	ENCFF674BRV	JRK-human							EFO-0002067	K562	ENCFF689HWD	LEF1-human
EFO-0001187	HepG2	ENCFF636SGK	JUN-human							EFO-0002067	K562	ENCFF119AHD	MAFF-human
EFO-0001187	HepG2	ENCFF828TUW	JUNB-human							EFO-0002067	K562	ENCFF493DXA	MAFG-human
EFO-0001187	HepG2	ENCFF383BYS	JUND-human							EFO-0002067	K562	ENCFF439TJM	MAFK-human
EFO-0001187	HepG2	ENCFF132RKR	KAT2B-human							EFO-0002067	K562	ENCFF266YHW	MAX-human
EFO-0001187	HepG2	ENCFF199NUD	KAT7-human							EFO-0002067	K562	ENCFF389FLV	MAZ-human
EFO-0001187	HepG2	ENCFF602VMT	KAT8-human							EFO-0002067	K562	ENCFF313VEF	MBD1-human
EFO-0001187	HepG2	ENCFF439CGG	KDM1A-human							EFO-0002067	K562	ENCFF788YHU	MBD2-human
EFO-0001187	HepG2	ENCFF902PJA	KDM2A-human							EFO-0002067	K562	ENCFF147IAH	MCM2-human
EFO-0001187	HepG2	ENCFF906HIO	KDM3A-human							EFO-0002067	K562	ENCFF583XAW	MCM3-human
EFO-0001187	HepG2	ENCFF361JRX	KDM4B-human							EFO-0002067	K562	ENCFF344LTH	MCM5-human
EFO-0001187	HepG2	ENCFF574LUU	KDM5A-human							EFO-0002067	K562	ENCFF239OHL	MCM7-human
EFO-0001187	HepG2	ENCFF595TJC	KDM5B-human							EFO-0002067	K562	ENCFF188PLS	MECOM-human
EFO-0001187	HepG2	ENCFF376CUV	KDM6A-human							EFO-0002067	K562	ENCFF882ZEN	MED1-human
EFO-0001187	HepG2	ENCFF854ZPK	KIAA2018-human							EFO-0002067	K562	ENCFF031NTF	MEF2A-human
EFO-0001187	HepG2	ENCFF760HXD	KLF11-human							EFO-0002067	K562	ENCFF242ULW	MEF2D-human
EFO-0001187	HepG2	ENCFF124UUN	KLF12-human							EFO-0002067	K562	ENCFF861ZJL	MEIS2-human
EFO-0001187	HepG2	ENCFF494FXL	KLF13-human							EFO-0002067	K562	ENCFF524ZER	MGA-human
EFO-0001187	HepG2	ENCFF194QYM	KLF16-human							EFO-0002067	K562	ENCFF562XKK	MIER1-human
EFO-0001187	HepG2	ENCFF290IVM	KLF6-human							EFO-0002067	K562	ENCFF605XYC	MITF-human
EFO-0001187	HepG2	ENCFF073UWB	KLF9-human							EFO-0002067	K562	ENCFF556MUV	MLLT1-human
EFO-0001187	HepG2	ENCFF644EPI	KMT2A-human							EFO-0002067	K562	ENCFF128YWS	MLX-human
EFO-0001187	HepG2	ENCFF630HYZ	KMT2B-human							EFO-0002067	K562	ENCFF440AQF	MNT-human
EFO-0001187	HepG2	ENCFF918TGZ	LBX2-human							EFO-0002067	K562	ENCFF058ZHN	MTA1-human
EFO-0001187	HepG2	ENCFF453UVV	LCOR-human							EFO-0002067	K562	ENCFF080IBW	MTA2-human
EFO-0001187	HepG2	ENCFF606UCO	LCORL-human							EFO-0002067	K562	ENCFF280AIK	MTA3-human
EFO-0001187	HepG2	ENCFF582HAZ	LIN54-human							EFO-0002067	K562	ENCFF478MAJ	MTF1-human
EFO-0001187	HepG2	ENCFF765MRZ	LRRFIP1-human							EFO-0002067	K562	ENCFF559MTF	MXD1-human
EFO-0001187	HepG2	ENCFF976LBY	MAF1-human							EFO-0002067	K562	ENCFF068IGH	MXI1-human
EFO-0001187	HepG2	ENCFF005YUC	MAFF-human							EFO-0002067	K562	ENCFF227LKX	MYBL2-human
EFO-0001187	HepG2	ENCFF944IDN	MAFG-human							EFO-0002067	K562	ENCFF114VAI	MYC-human
EFO-0001187	HepG2	ENCFF458PBB	MAFK-human							EFO-0002067	K562	ENCFF603EAX	MYNN-human
EFO-0001187	HepG2	ENCFF241YGM	MATR3-human							EFO-0002067	K562	ENCFF670POK	NBN-human
EFO-0001187	HepG2	ENCFF254ZDA	MAX-human							EFO-0002067	K562	ENCFF660DEP	NCOA1-human
EFO-0001187	HepG2	ENCFF341OLL	MAZ-human							EFO-0002067	K562	ENCFF872RQG	NCOA2-human
EFO-0001187	HepG2	ENCFF510QJE	MBD1-human							EFO-0002067	K562	ENCFF067BCD	NCOA4-human
EFO-0001187	HepG2	ENCFF551CCD	MBD4-human							EFO-0002067	K562	ENCFF996OEL	NCOA6-human
EFO-0001187	HepG2	ENCFF773HRY	MBNL3-human							EFO-0002067	K562	ENCFF321NXM	NCOR1-human
EFO-0001187	HepG2	ENCFF493UFO	MED1-human							EFO-0002067	K562	ENCFF265KKE	NELFE-human
EFO-0001187	HepG2	ENCFF003HBS	MED13-human							EFO-0002067	K562	ENCFF625QHR	NEUROD1-human
EFO-0001187	HepG2	ENCFF990ZAB	MED8-human							EFO-0002067	K562	ENCFF778UHP	NFATC3-human
EFO-0001187	HepG2	ENCFF938PFW	MEF2A-human							EFO-0002067	K562	ENCFF023IFO	NFE2-human
EFO-0001187	HepG2	ENCFF407WPM	MEF2D-human							EFO-0002067	K562	ENCFF366XDW	NFE2L1-human
EFO-0001187	HepG2	ENCFF546OSE	MEIS1-human							EFO-0002067	K562	ENCFF169MAE	NFIC-human
EFO-0001187	HepG2	ENCFF647OBG	MEIS2-human							EFO-0002067	K562	ENCFF726LLI	NFIX-human
EFO-0001187	HepG2	ENCFF774KWE	MGA-human							EFO-0002067	K562	ENCFF057NNR	NFRKB-human
EFO-0001187	HepG2	ENCFF589GHP	MIER2-human							EFO-0002067	K562	ENCFF201WFM	NFXL1-human
EFO-0001187	HepG2	ENCFF563KSY	MIER3-human							EFO-0002067	K562	ENCFF786CRW	NFYA-human
EFO-0001187	HepG2	ENCFF831MUI	MIXL1-human							EFO-0002067	K562	ENCFF718ZFY	NFYB-human
EFO-0001187	HepG2	ENCFF748SGP	MLLT10-human							EFO-0002067	K562	ENCFF068MGV	NKRF-human
EFO-0001187	HepG2	ENCFF132AJP	MLX-human							EFO-0002067	K562	ENCFF823CQK	NONO-human
EFO-0001187	HepG2	ENCFF780JTP	MLXIP-human							EFO-0002067	K562	ENCFF931LUC	NR0B1-human
EFO-0001187	HepG2	ENCFF135JMT	MNT-human							EFO-0002067	K562	ENCFF798KXN	NR1H2-human
EFO-0001187	HepG2	ENCFF958FYM	MNX1-human							EFO-0002067	K562	ENCFF199GFU	NR2C1-human
EFO-0001187	HepG2	ENCFF381WCL	MTA1-human							EFO-0002067	K562	ENCFF946CTR	NR2C2-human
EFO-0001187	HepG2	ENCFF093AZT	MTA3-human							EFO-0002067	K562	ENCFF746GDG	NR2F1-human
EFO-0001187	HepG2	ENCFF492FGH	MTERF2-human							EFO-0002067	K562	ENCFF847ZHF	NR2F2-human
EFO-0001187	HepG2	ENCFF417LFH	MTERF4-human							EFO-0002067	K562	ENCFF647RGI	NR2F6-human
EFO-0001187	HepG2	ENCFF502QZR	MTF1-human							EFO-0002067	K562	ENCFF201BGD	NR3C1-human
EFO-0001187	HepG2	ENCFF620YHG	MTF2-human							EFO-0002067	K562	ENCFF137TCL	NR4A1-human
EFO-0001187	HepG2	ENCFF835WKW	MXD1-human							EFO-0002067	K562	ENCFF259YUE	NRF1-human
EFO-0001187	HepG2	ENCFF372DFI	MXD3-human							EFO-0002067	K562	ENCFF669RLC	NUFIP1-human
EFO-0001187	HepG2	ENCFF882JOB	MXD4-human							EFO-0002067	K562	ENCFF245JPK	OTX1-human
EFO-0001187	HepG2	ENCFF599KZZ	MXI1-human							EFO-0002067	K562	ENCFF743JJF	PATZ1-human
EFO-0001187	HepG2	ENCFF904DOZ	MYBL2-human							EFO-0002067	K562	ENCFF345BUG	PBX2-human
EFO-0001187	HepG2	ENCFF239IMY	MYC-human							EFO-0002067	K562	ENCFF467RYH	PCBP1-human
EFO-0001187	HepG2	ENCFF048GXO	MYNN-human							EFO-0002067	K562	ENCFF941XZW	PCBP2-human
EFO-0001187	HepG2	ENCFF302AZX	MYPOP-human							EFO-0002067	K562	ENCFF424OWM	PHB-human
EFO-0001187	HepG2	ENCFF351COM	MYRF-human							EFO-0002067	K562	ENCFF785QJM	PHB2-human
EFO-0001187	HepG2	ENCFF689CDE	MZF1-human							EFO-0002067	K562	ENCFF053PDX	PHF20-human
EFO-0001187	HepG2	ENCFF551WCN	NACC2-human							EFO-0002067	K562	ENCFF215JWS	PHF21A-human
EFO-0001187	HepG2	ENCFF287TUA	NAIF1-human							EFO-0002067	K562	ENCFF981ISM	PHF8-human
EFO-0001187	HepG2	ENCFF052NNP	NBN-human							EFO-0002067	K562	ENCFF130WQT	PHTF2-human
EFO-0001187	HepG2	ENCFF399LOS	NCOA1-human							EFO-0002067	K562	ENCFF099RDJ	PKNOX1-human
EFO-0001187	HepG2	ENCFF974NTF	NCOA2-human							EFO-0002067	K562	ENCFF051FNO	PML-human
EFO-0001187	HepG2	ENCFF312YZB	NCOA5-human							EFO-0002067	K562	ENCFF355MNE	POLR2A-human
EFO-0001187	HepG2	ENCFF878YXY	NCOR1-human							EFO-0002067	K562	ENCFF951KHS	POLR2AphosphoS2-human
EFO-0001187	HepG2	ENCFF069YFV	NFAT5-human							EFO-0002067	K562	ENCFF060MMW	POLR2AphosphoS5-human
EFO-0001187	HepG2	ENCFF482JEG	NFATC3-human							EFO-0002067	K562	ENCFF821QOS	POLR2B-human
EFO-0001187	HepG2	ENCFF306ZFX	NFE2-human							EFO-0002067	K562	ENCFF283CUY	POLR2G-human
EFO-0001187	HepG2	ENCFF620OUT	NFE2L1-human							EFO-0002067	K562	ENCFF084KHS	POLR2H-human
EFO-0001187	HepG2	ENCFF130LVT	NFE2L2-human							EFO-0002067	K562	ENCFF627DJP	POLR3A-human
EFO-0001187	HepG2	ENCFF561XGT	NFIA-human							EFO-0002067	K562	ENCFF307GHJ	POLR3G-human
EFO-0001187	HepG2	ENCFF127ZZG	NFIB-human							EFO-0002067	K562	ENCFF724DNU	POU5F1-human
EFO-0001187	HepG2	ENCFF611FIV	NFIC-human							EFO-0002067	K562	ENCFF893YKY	PPARD-human
EFO-0001187	HepG2	ENCFF489SJO	NFIL3-human							EFO-0002067	K562	ENCFF405BKB	PRDM10-human
EFO-0001187	HepG2	ENCFF687TJX	NFKB2-human							EFO-0002067	K562	ENCFF927VIS	PREB-human
EFO-0001187	HepG2	ENCFF399AJX	NFKBIZ-human							EFO-0002067	K562	ENCFF018TNP	PRMT5-human
EFO-0001187	HepG2	ENCFF041YZV	NFRKB-human							EFO-0002067	K562	ENCFF417RQZ	PRPF4-human
EFO-0001187	HepG2	ENCFF166QJY	NFYA-human							EFO-0002067	K562	ENCFF917HXV	PTBP1-human
EFO-0001187	HepG2	ENCFF257CCO	NFYB-human							EFO-0002067	K562	ENCFF491UBF	PTRF-human
EFO-0001187	HepG2	ENCFF061ZIT	NFYC-human							EFO-0002067	K562	ENCFF918BZG	PTTG1-human
EFO-0001187	HepG2	ENCFF435AEQ	NKX3-1-human							EFO-0002067	K562	ENCFF500BWO	PURB-human
EFO-0001187	HepG2	ENCFF745YRF	NONO-human							EFO-0002067	K562	ENCFF232TVE	PYGO2-human
EFO-0001187	HepG2	ENCFF744HGY	NPAS2-human							EFO-0002067	K562	ENCFF330SHG	RAD21-human
EFO-0001187	HepG2	ENCFF996LQH	NR0B2-human							EFO-0002067	K562	ENCFF536WBT	RAD51-human
EFO-0001187	HepG2	ENCFF216ISR	NR1H2-human							EFO-0002067	K562	ENCFF479SOJ	RB1-human
EFO-0001187	HepG2	ENCFF042QSE	NR2C2-human							EFO-0002067	K562	ENCFF942VGF	RBBP5-human
EFO-0001187	HepG2	ENCFF852EYZ	NR2F1-human							EFO-0002067	K562	ENCFF232ASB	RBFOX2-human
EFO-0001187	HepG2	ENCFF804MKP	NR2F2-human							EFO-0002067	K562	ENCFF465UMU	RBM14-human
EFO-0001187	HepG2	ENCFF131BRD	NR2F6-human							EFO-0002067	K562	ENCFF563WDZ	RBM15-human
EFO-0001187	HepG2	ENCFF514SEQ	NR3C1-human							EFO-0002067	K562	ENCFF056OIG	RBM17-human
EFO-0001187	HepG2	ENCFF510SAT	NR5A1-human							EFO-0002067	K562	ENCFF420IBN	RBM22-human
EFO-0001187	HepG2	ENCFF308STQ	NRF1-human							EFO-0002067	K562	ENCFF102XVH	RBM25-human
EFO-0001187	HepG2	ENCFF233BHX	NRL-human							EFO-0002067	K562	ENCFF670ILH	RBM34-human
EFO-0001187	HepG2	ENCFF919ZSN	ONECUT1-human							EFO-0002067	K562	ENCFF503DIK	RBM39-human
EFO-0001187	HepG2	ENCFF417HLM	ONECUT2-human							EFO-0002067	K562	ENCFF691JZW	RBPJ-human
EFO-0001187	HepG2	ENCFF100VUB	PAF1-human							EFO-0002067	K562	ENCFF224YBQ	RCOR1-human
EFO-0001187	HepG2	ENCFF174JHS	PATZ1-human							EFO-0002067	K562	ENCFF936WES	RELA-human
EFO-0001187	HepG2	ENCFF165IYE	PAWR-human							EFO-0002067	K562	ENCFF118ECK	REST-human
EFO-0001187	HepG2	ENCFF748IDH	PAX8-human							EFO-0002067	K562	ENCFF768VRG	RFX1-human
EFO-0001187	HepG2	ENCFF825TUP	PAXIP1-human							EFO-0002067	K562	ENCFF661EUX	RFX5-human
EFO-0001187	HepG2	ENCFF700GPU	PBX2-human							EFO-0002067	K562	ENCFF774NZZ	RFX7-human
EFO-0001187	HepG2	ENCFF672RKS	PBX3-human							EFO-0002067	K562	ENCFF727JXN	RHOXF2B-human
EFO-0001187	HepG2	ENCFF487WAN	PCBP1-human							EFO-0002067	K562	ENCFF752VQB	RLF-human
EFO-0001187	HepG2	ENCFF642XRH	PCBP2-human							EFO-0002067	K562	ENCFF271MJE	RNF2-human
EFO-0001187	HepG2	ENCFF894XVP	PHB2-human							EFO-0002067	K562	ENCFF417FFL	RNF219-human
EFO-0001187	HepG2	ENCFF635XBX	PHF20-human							EFO-0002067	K562	ENCFF057RJK	RREB1-human
EFO-0001187	HepG2	ENCFF682RGD	PHF21A-human							EFO-0002067	K562	ENCFF003LPE	RUNX1-human
EFO-0001187	HepG2	ENCFF944XYP	PHF5A-human							EFO-0002067	K562	ENCFF411YVY	SAFB-human
EFO-0001187	HepG2	ENCFF558WZE	PHF8-human							EFO-0002067	K562	ENCFF087DKT	SAFB2-human
EFO-0001187	HepG2	ENCFF786YUS	PIN1-human							EFO-0002067	K562	ENCFF383IEP	SAP30-human
EFO-0001187	HepG2	ENCFF954EXR	PITX1-human							EFO-0002067	K562	ENCFF267QRI	SETDB1-human
EFO-0001187	HepG2	ENCFF251RCG	PLRG1-human							EFO-0002067	K562	ENCFF652ZEN	SFPQ-human
EFO-0001187	HepG2	ENCFF991XSG	PLSCR1-human							EFO-0002067	K562	ENCFF469KAH	SIN3A-human
EFO-0001187	HepG2	ENCFF335VPW	POGK-human							EFO-0002067	K562	ENCFF257NOX	SIN3B-human
EFO-0001187	HepG2	ENCFF175FFY	POGZ-human							EFO-0002067	K562	ENCFF821XJU	SIRT6-human
EFO-0001187	HepG2	ENCFF354VWZ	POLR2A-human							EFO-0002067	K562	ENCFF742ZHT	SIX5-human
EFO-0001187	HepG2	ENCFF424GKS	POLR2AphosphoS2-human							EFO-0002067	K562	ENCFF067KCK	SKIL-human
EFO-0001187	HepG2	ENCFF520SGM	POLR2AphosphoS5-human							EFO-0002067	K562	ENCFF441QXF	SLC30A9-human
EFO-0001187	HepG2	ENCFF551IJP	POLR2G-human							EFO-0002067	K562	ENCFF120PGJ	SMAD1-human
EFO-0001187	HepG2	ENCFF804WYO	POU2F1-human							EFO-0002067	K562	ENCFF730QQD	SMAD2-human
EFO-0001187	HepG2	ENCFF567JIZ	PPARG-human							EFO-0002067	K562	ENCFF335ZTU	SMAD3-human
EFO-0001187	HepG2	ENCFF668GIP	PRDM10-human							EFO-0002067	K562	ENCFF934NEX	SMAD4-human
EFO-0001187	HepG2	ENCFF486MHG	PRDM15-human							EFO-0002067	K562	ENCFF971YTJ	SMAD5-human
EFO-0001187	HepG2	ENCFF666ISN	PRDM4-human							EFO-0002067	K562	ENCFF793FMG	SMARCA4-human
EFO-0001187	HepG2	ENCFF249NCB	PREB-human							EFO-0002067	K562	ENCFF722RWS	SMARCA5-human
EFO-0001187	HepG2	ENCFF726AMU	PRMT3-human							EFO-0002067	K562	ENCFF217LXF	SMARCB1-human
EFO-0001187	HepG2	ENCFF162YBD	PROX1-human							EFO-0002067	K562	ENCFF908MWB	SMARCC2-human
EFO-0001187	HepG2	ENCFF908QCS	PRPF4-human							EFO-0002067	K562	ENCFF148YMC	SMARCE1-human
EFO-0001187	HepG2	ENCFF875ZPV	PTBP1-human							EFO-0002067	K562	ENCFF289LLT	SMC3-human
EFO-0001187	HepG2	ENCFF617LWF	RAD21-human							EFO-0002067	K562	ENCFF656THP	SNAPC5-human
EFO-0001187	HepG2	ENCFF387PJU	RAD51-human							EFO-0002067	K562	ENCFF020XNM	SNIP1-human
EFO-0001187	HepG2	ENCFF016YNQ	RARA-human							EFO-0002067	K562	ENCFF206MJS	SNRNP70-human
EFO-0001187	HepG2	ENCFF909XQR	RARG-human							EFO-0002067	K562	ENCFF125GZU	SOX6-human
EFO-0001187	HepG2	ENCFF080TIX	RBAK-human							EFO-0002067	K562	ENCFF412ERW	SP1-human
EFO-0001187	HepG2	ENCFF871YRG	RBFOX2-human							EFO-0002067	K562	ENCFF741FZG	SP2-human
EFO-0001187	HepG2	ENCFF305WYD	RBM22-human							EFO-0002067	K562	ENCFF888CKG	SPI1-human
EFO-0001187	HepG2	ENCFF420ALF	RBM39-human							EFO-0002067	K562	ENCFF029RBI	SREBF1-human
EFO-0001187	HepG2	ENCFF762NCU	RBPJ-human							EFO-0002067	K562	ENCFF710YFH	SREBF2-human
EFO-0001187	HepG2	ENCFF022KBD	RCOR1-human							EFO-0002067	K562	ENCFF716OTE	SRF-human
EFO-0001187	HepG2	ENCFF807WYN	RCOR2-human							EFO-0002067	K562	ENCFF862DEO	SRSF1-human
EFO-0001187	HepG2	ENCFF542SUS	REL-human							EFO-0002067	K562	ENCFF926XGK	SRSF3-human
EFO-0001187	HepG2	ENCFF089XCL	RELA-human							EFO-0002067	K562	ENCFF550VUN	SRSF7-human
EFO-0001187	HepG2	ENCFF676NOU	REPIN1-human							EFO-0002067	K562	ENCFF217HAW	SRSF9-human
EFO-0001187	HepG2	ENCFF267ADR	RERE-human							EFO-0002067	K562	ENCFF921BXP	STAG1-human
EFO-0001187	HepG2	ENCFF271FEM	REST-human							EFO-0002067	K562	ENCFF187BVL	STAT5A-human
EFO-0001187	HepG2	ENCFF525SCQ	REXO4-human							EFO-0002067	K562	ENCFF122FTW	STAT5B-human
EFO-0001187	HepG2	ENCFF088YXY	RFX1-human							EFO-0002067	K562	ENCFF598VGY	STAT6-human
EFO-0001187	HepG2	ENCFF164JZB	RFX3-human							EFO-0002067	K562	ENCFF738XMN	SUPT5H-human
EFO-0001187	HepG2	ENCFF141FYD	RFX5-human							EFO-0002067	K562	ENCFF889QYR	SUZ12-human
EFO-0001187	HepG2	ENCFF317GWN	RFXANK-human							EFO-0002067	K562	ENCFF784BTI	TAF1-human
EFO-0001187	HepG2	ENCFF322CXC	RFXAP-human							EFO-0002067	K562	ENCFF710LLF	TAF15-human
EFO-0001187	HepG2	ENCFF052BXQ	RNF2-human							EFO-0002067	K562	ENCFF199CQK	TAF7-human
EFO-0001187	HepG2	ENCFF926UHP	RNF219-human							EFO-0002067	K562	ENCFF432HRL	TAF9B-human
EFO-0001187	HepG2	ENCFF044VTI	RORA-human							EFO-0002067	K562	ENCFF101DBG	TAL1-human
EFO-0001187	HepG2	ENCFF625WYP	RREB1-human							EFO-0002067	K562	ENCFF448YOS	TARDBP-human
EFO-0001187	HepG2	ENCFF328SRN	RXRA-human							EFO-0002067	K562	ENCFF034SWM	TBL1XR1-human
EFO-0001187	HepG2	ENCFF850FVG	RXRB-human							EFO-0002067	K562	ENCFF370YGS	TBP-human
EFO-0001187	HepG2	ENCFF710TSK	SAFB2-human							EFO-0002067	K562	ENCFF927NEU	TBPL1-human
EFO-0001187	HepG2	ENCFF869BHB	SALL1-human							EFO-0002067	K562	ENCFF405EGZ	TBX18-human
EFO-0001187	HepG2	ENCFF437PVG	SALL2-human							EFO-0002067	K562	ENCFF808QUD	TCF12-human
EFO-0001187	HepG2	ENCFF182FNR	SAP130-human							EFO-0002067	K562	ENCFF415MKA	TCF15-human
EFO-0001187	HepG2	ENCFF004LNW	SATB2-human							EFO-0002067	K562	ENCFF773RNU	TCF3-human
EFO-0001187	HepG2	ENCFF782EKY	SCMH1-human							EFO-0002067	K562	ENCFF736XUU	TCF7-human
EFO-0001187	HepG2	ENCFF615OJH	SETDB1-human							EFO-0002067	K562	ENCFF732ZNB	TCF7L2-human
EFO-0001187	HepG2	ENCFF779CUH	SFPQ-human							EFO-0002067	K562	ENCFF410SWS	TCFL5-human
EFO-0001187	HepG2	ENCFF110MJW	SIN3A-human							EFO-0002067	K562	ENCFF214SNH	TEAD1-human
EFO-0001187	HepG2	ENCFF105VCL	SIN3B-human							EFO-0002067	K562	ENCFF209WPT	TEAD2-human
EFO-0001187	HepG2	ENCFF069QZX	SIX1-human							EFO-0002067	K562	ENCFF303CVC	TEAD4-human
EFO-0001187	HepG2	ENCFF643LFY	SIX4-human							EFO-0002067	K562	ENCFF269PAM	TFAM-human
EFO-0001187	HepG2	ENCFF405UGF	SKI-human							EFO-0002067	K562	ENCFF438IYI	TFAP4-human
EFO-0001187	HepG2	ENCFF632PBR	SKIL-human							EFO-0002067	K562	ENCFF392MAR	TFCP2-human
EFO-0001187	HepG2	ENCFF243JXS	SMAD1-human							EFO-0002067	K562	ENCFF044IDV	TFDP1-human
EFO-0001187	HepG2	ENCFF206KPV	SMAD3-human							EFO-0002067	K562	ENCFF592NJN	TFE3-human
EFO-0001187	HepG2	ENCFF632APE	SMAD4-human							EFO-0002067	K562	ENCFF238XIA	TGIF2-human
EFO-0001187	HepG2	ENCFF108LBD	SMAD7-human							EFO-0002067	K562	ENCFF823RYG	THAP1-human
EFO-0001187	HepG2	ENCFF339ZPY	SMAD9-human							EFO-0002067	K562	ENCFF206LMB	THAP12-human
EFO-0001187	HepG2	ENCFF795QXV	SMARCC2-human							EFO-0002067	K562	ENCFF372YFU	THAP7-human
EFO-0001187	HepG2	ENCFF239GSE	SMARCE1-human							EFO-0002067	K562	ENCFF992HUS	THRA-human
EFO-0001187	HepG2	ENCFF028OBL	SMC3-human							EFO-0002067	K562	ENCFF067FJF	THRAP3-human
EFO-0001187	HepG2	ENCFF509GED	SMYD3-human							EFO-0002067	K562	ENCFF906PUB	THRB-human
EFO-0001187	HepG2	ENCFF179LFO	SNAI1-human							EFO-0002067	K562	ENCFF917HUH	TOE1-human
EFO-0001187	HepG2	ENCFF727SKX	SNAPC2-human							EFO-0002067	K562	ENCFF597YMB	TRIM24-human
EFO-0001187	HepG2	ENCFF754CRG	SNAPC4-human							EFO-0002067	K562	ENCFF514DDG	TRIM25-human
EFO-0001187	HepG2	ENCFF554KYQ	SNAPC5-human							EFO-0002067	K562	ENCFF770JQM	TRIM28-human
EFO-0001187	HepG2	ENCFF858FBZ	SNRNP70-human							EFO-0002067	K562	ENCFF955QCD	TRIP13-human
EFO-0001187	HepG2	ENCFF935NRC	SOX13-human							EFO-0002067	K562	ENCFF705SFR	TSC22D4-human
EFO-0001187	HepG2	ENCFF338YFQ	SOX18-human							EFO-0002067	K562	ENCFF144ZLB	TSHZ1-human
EFO-0001187	HepG2	ENCFF070XVL	SOX5-human							EFO-0002067	K562	ENCFF482DRO	U2AF1-human
EFO-0001187	HepG2	ENCFF863JMY	SOX6-human							EFO-0002067	K562	ENCFF134HBP	U2AF2-human
EFO-0001187	HepG2	ENCFF333SWC	SP1-human							EFO-0002067	K562	ENCFF568ZPW	UBTF-human
EFO-0001187	HepG2	ENCFF342ETP	SP110-human							EFO-0002067	K562	ENCFF255QDL	USF1-human
EFO-0001187	HepG2	ENCFF467WXB	SP140L-human							EFO-0002067	K562	ENCFF289ZIR	USF2-human
EFO-0001187	HepG2	ENCFF480YAW	SP2-human							EFO-0002067	K562	ENCFF433ERT	VEZF1-human
EFO-0001187	HepG2	ENCFF938KVY	SP4-human							EFO-0002067	K562	ENCFF862UUR	WHSC1-human
EFO-0001187	HepG2	ENCFF347UBA	SP5-human							EFO-0002067	K562	ENCFF137OGC	XRCC3-human
EFO-0001187	HepG2	ENCFF198OOM	SPEN-human							EFO-0002067	K562	ENCFF540QPM	XRCC4-human
EFO-0001187	HepG2	ENCFF316WFA	SRF-human							EFO-0002067	K562	ENCFF929TWP	XRCC5-human
EFO-0001187	HepG2	ENCFF131DDP	SRSF1-human							EFO-0002067	K562	ENCFF286IPW	YBX1-human
EFO-0001187	HepG2	ENCFF122FVR	SRSF4-human							EFO-0002067	K562	ENCFF877ZKU	YBX3-human
EFO-0001187	HepG2	ENCFF121PED	SRSF9-human							EFO-0002067	K562	ENCFF589PZO	YY1-human
EFO-0001187	HepG2	ENCFF862WTX	SRY-human							EFO-0002067	K562	ENCFF392INU	ZBED1-human
EFO-0001187	HepG2	ENCFF222FLQ	SSRP1-human							EFO-0002067	K562	ENCFF916CTU	ZBTB1-human
EFO-0001187	HepG2	ENCFF477JRZ	STAG1-human							EFO-0002067	K562	ENCFF539GWU	ZBTB11-human
EFO-0001187	HepG2	ENCFF370XOM	STAT5B-human							EFO-0002067	K562	ENCFF830MTX	ZBTB12-human
EFO-0001187	HepG2	ENCFF861MUF	STAT6-human							EFO-0002067	K562	ENCFF292HSS	ZBTB17-human
EFO-0001187	HepG2	ENCFF037ZMX	SUZ12-human							EFO-0002067	K562	ENCFF209DVO	ZBTB2-human
EFO-0001187	HepG2	ENCFF157IIV	SYNCRIP-human							EFO-0002067	K562	ENCFF435SNP	ZBTB26-human
EFO-0001187	HepG2	ENCFF006LKS	TAF1-human							EFO-0002067	K562	ENCFF763XBV	ZBTB33-human
EFO-0001187	HepG2	ENCFF718RXL	TAF15-human							EFO-0002067	K562	ENCFF683VXW	ZBTB34-human
EFO-0001187	HepG2	ENCFF507WOQ	TARDBP-human							EFO-0002067	K562	ENCFF132DPY	ZBTB40-human
EFO-0001187	HepG2	ENCFF758UYX	TBL1XR1-human							EFO-0002067	K562	ENCFF124KCE	ZBTB43-human
EFO-0001187	HepG2	ENCFF196KRF	TBP-human							EFO-0002067	K562	ENCFF308VAI	ZBTB49-human
EFO-0001187	HepG2	ENCFF946LHJ	TBX2-human							EFO-0002067	K562	ENCFF460GXA	ZBTB5-human
EFO-0001187	HepG2	ENCFF076WTT	TBX3-human							EFO-0002067	K562	ENCFF346AOR	ZBTB7A-human
EFO-0001187	HepG2	ENCFF651OAU	TCF12-human							EFO-0002067	K562	ENCFF328SSL	ZBTB8A-human
EFO-0001187	HepG2	ENCFF902EKZ	TCF3-human							EFO-0002067	K562	ENCFF588CXX	ZBTB9-human
EFO-0001187	HepG2	ENCFF715QJD	TCF7-human							EFO-0002067	K562	ENCFF528SIV	ZC3H11A-human
EFO-0001187	HepG2	ENCFF726SWQ	TCF7L2-human							EFO-0002067	K562	ENCFF270TMW	ZC3H4-human
EFO-0001187	HepG2	ENCFF128AZO	TEAD1-human							EFO-0002067	K562	ENCFF230DZT	ZC3H8-human
EFO-0001187	HepG2	ENCFF680JFD	TEAD2-human							EFO-0002067	K562	ENCFF475CIS	ZEB2-human
EFO-0001187	HepG2	ENCFF314CDT	TEAD3-human							EFO-0002067	K562	ENCFF795AWO	ZFP1-human
EFO-0001187	HepG2	ENCFF355HRT	TEAD4-human							EFO-0002067	K562	ENCFF141HPL	ZFP30-human
EFO-0001187	HepG2	ENCFF475HLY	TEF-human							EFO-0002067	K562	ENCFF839GAS	ZFP36-human
EFO-0001187	HepG2	ENCFF288BSV	TERF1-human							EFO-0002067	K562	ENCFF718IGO	ZFP91-human
EFO-0001187	HepG2	ENCFF645QRU	TFAP4-human							EFO-0002067	K562	ENCFF549NPY	ZFPM2-human
EFO-0001187	HepG2	ENCFF373SRR	TFDP1-human							EFO-0002067	K562	ENCFF840NZE	ZFX-human
EFO-0001187	HepG2	ENCFF340VOQ	TFDP2-human							EFO-0002067	K562	ENCFF175YPM	ZHX1-human
EFO-0001187	HepG2	ENCFF358INM	TFE3-human							EFO-0002067	K562	ENCFF560UGR	ZKSCAN1-human
EFO-0001187	HepG2	ENCFF398TIE	TGIF2-human							EFO-0002067	K562	ENCFF697DRN	ZKSCAN3-human
EFO-0001187	HepG2	ENCFF889SYG	THAP11-human							EFO-0002067	K562	ENCFF109UVJ	ZKSCAN8-human
EFO-0001187	HepG2	ENCFF014RJF	THAP4-human							EFO-0002067	K562	ENCFF316IYH	ZMIZ1-human
EFO-0001187	HepG2	ENCFF986ZVU	THAP7-human							EFO-0002067	K562	ENCFF117XRE	ZMYM3-human
EFO-0001187	HepG2	ENCFF723WCO	THAP8-human							EFO-0002067	K562	ENCFF021JCJ	ZNF12-human
EFO-0001187	HepG2	ENCFF858SAF	THAP9-human							EFO-0002067	K562	ENCFF650DWZ	ZNF121-human
EFO-0001187	HepG2	ENCFF737MXG	THRA-human							EFO-0002067	K562	ENCFF881MMD	ZNF124-human
EFO-0001187	HepG2	ENCFF102ZUM	THRB-human							EFO-0002067	K562	ENCFF810OHB	ZNF133-human
EFO-0001187	HepG2	ENCFF039JSN	THYN1-human							EFO-0002067	K562	ENCFF169AWH	ZNF134-human
EFO-0001187	HepG2	ENCFF003AMQ	TIGD3-human							EFO-0002067	K562	ENCFF207XCM	ZNF140-human
EFO-0001187	HepG2	ENCFF667FDX	TIGD6-human							EFO-0002067	K562	ENCFF596HNP	ZNF143-human
EFO-0001187	HepG2	ENCFF366KEF	TMF1-human							EFO-0002067	K562	ENCFF296DCP	ZNF146-human
EFO-0001187	HepG2	ENCFF167IAP	TOE1-human							EFO-0002067	K562	ENCFF283UWH	ZNF148-human
EFO-0001187	HepG2	ENCFF701DTE	TP53-human							EFO-0002067	K562	ENCFF169QYL	ZNF165-human
EFO-0001187	HepG2	ENCFF503IOR	TRAFD1-human							EFO-0002067	K562	ENCFF822FXR	ZNF174-human
EFO-0001187	HepG2	ENCFF458VJS	TRIM22-human							EFO-0002067	K562	ENCFF192MEM	ZNF175-human
EFO-0001187	HepG2	ENCFF227RXB	TRIM24-human							EFO-0002067	K562	ENCFF882XTP	ZNF184-human
EFO-0001187	HepG2	ENCFF670KBU	TSC22D1-human							EFO-0002067	K562	ENCFF987UBO	ZNF197-human
EFO-0001187	HepG2	ENCFF278CIM	TSC22D2-human							EFO-0002067	K562	ENCFF435MHH	ZNF212-human
EFO-0001187	HepG2	ENCFF034KUO	U2AF1-human							EFO-0002067	K562	ENCFF922RHM	ZNF215-human
EFO-0001187	HepG2	ENCFF562ADR	U2AF2-human							EFO-0002067	K562	ENCFF515LWL	ZNF217-human
EFO-0001187	HepG2	ENCFF810LSF	UBTF-human							EFO-0002067	K562	ENCFF905RSN	ZNF224-human
EFO-0001187	HepG2	ENCFF442JPI	USF1-human							EFO-0002067	K562	ENCFF063VRD	ZNF23-human
EFO-0001187	HepG2	ENCFF458AZS	USF2-human							EFO-0002067	K562	ENCFF672PJF	ZNF232-human
EFO-0001187	HepG2	ENCFF985SRX	WIZ-human							EFO-0002067	K562	ENCFF569TJP	ZNF239-human
EFO-0001187	HepG2	ENCFF472DLA	XBP1-human							EFO-0002067	K562	ENCFF225GCF	ZNF24-human
EFO-0001187	HepG2	ENCFF790ZAQ	XRCC5-human							EFO-0002067	K562	ENCFF019NGO	ZNF253-human
EFO-0001187	HepG2	ENCFF425AHN	YBX1-human							EFO-0002067	K562	ENCFF738IQL	ZNF257-human
EFO-0001187	HepG2	ENCFF481VPQ	YEATS2-human							EFO-0002067	K562	ENCFF295XBK	ZNF263-human
EFO-0001187	HepG2	ENCFF931JDS	YEATS4-human							EFO-0002067	K562	ENCFF045CFL	ZNF274-human
EFO-0001187	HepG2	ENCFF958OUE	YY1-human							EFO-0002067	K562	ENCFF382QUI	ZNF277-human
EFO-0001187	HepG2	ENCFF021YBN	ZBED4-human							EFO-0002067	K562	ENCFF932ZCO	ZNF280A-human
EFO-0001187	HepG2	ENCFF195YPT	ZBED5-human							EFO-0002067	K562	ENCFF253UAF	ZNF280B-human
EFO-0001187	HepG2	ENCFF643FQU	ZBTB1-human							EFO-0002067	K562	ENCFF648ORA	ZNF281-human
EFO-0001187	HepG2	ENCFF825GVH	ZBTB10-human							EFO-0002067	K562	ENCFF094FBP	ZNF282-human
EFO-0001187	HepG2	ENCFF428ZPS	ZBTB14-human							EFO-0002067	K562	ENCFF798AFV	ZNF3-human
EFO-0001187	HepG2	ENCFF856QFA	ZBTB2-human							EFO-0002067	K562	ENCFF080KWE	ZNF311-human
EFO-0001187	HepG2	ENCFF592DOR	ZBTB20-human							EFO-0002067	K562	ENCFF451AEQ	ZNF316-human
EFO-0001187	HepG2	ENCFF819NNH	ZBTB21-human							EFO-0002067	K562	ENCFF653DNY	ZNF317-human
EFO-0001187	HepG2	ENCFF148RPN	ZBTB24-human							EFO-0002067	K562	ENCFF545WAL	ZNF318-human
EFO-0001187	HepG2	ENCFF384TZN	ZBTB25-human							EFO-0002067	K562	ENCFF873VFI	ZNF319-human
EFO-0001187	HepG2	ENCFF011OPT	ZBTB26-human							EFO-0002067	K562	ENCFF265MQC	ZNF324-human
EFO-0001187	HepG2	ENCFF149QHA	ZBTB3-human							EFO-0002067	K562	ENCFF843NBV	ZNF347-human
EFO-0001187	HepG2	ENCFF260XMT	ZBTB33-human							EFO-0002067	K562	ENCFF712NHB	ZNF354B-human
EFO-0001187	HepG2	ENCFF685UPN	ZBTB34-human							EFO-0002067	K562	ENCFF604RBX	ZNF354C-human
EFO-0001187	HepG2	ENCFF180WMP	ZBTB37-human							EFO-0002067	K562	ENCFF864XZP	ZNF384-human
EFO-0001187	HepG2	ENCFF349OOT	ZBTB38-human							EFO-0002067	K562	ENCFF430IPX	ZNF395-human
EFO-0001187	HepG2	ENCFF482QHM	ZBTB39-human							EFO-0002067	K562	ENCFF193BGB	ZNF397-human
EFO-0001187	HepG2	ENCFF374HXP	ZBTB4-human							EFO-0002067	K562	ENCFF380KJB	ZNF398-human
EFO-0001187	HepG2	ENCFF927LFN	ZBTB40-human							EFO-0002067	K562	ENCFF255HEF	ZNF407-human
EFO-0001187	HepG2	ENCFF696QTC	ZBTB42-human							EFO-0002067	K562	ENCFF207MLR	ZNF408-human
EFO-0001187	HepG2	ENCFF499KOY	ZBTB43-human							EFO-0002067	K562	ENCFF629EAD	ZNF41-human
EFO-0001187	HepG2	ENCFF458IBK	ZBTB44-human							EFO-0002067	K562	ENCFF442RYH	ZNF431-human
EFO-0001187	HepG2	ENCFF930FAL	ZBTB46-human							EFO-0002067	K562	ENCFF318ZUN	ZNF436-human
EFO-0001187	HepG2	ENCFF906SCU	ZBTB49-human							EFO-0002067	K562	ENCFF295XCB	ZNF444-human
EFO-0001187	HepG2	ENCFF406UND	ZBTB7A-human							EFO-0002067	K562	ENCFF416TFM	ZNF445-human
EFO-0001187	HepG2	ENCFF725ZBA	ZBTB7B-human							EFO-0002067	K562	ENCFF443BGE	ZNF449-human
EFO-0001187	HepG2	ENCFF421QJP	ZBTB8A-human							EFO-0002067	K562	ENCFF878SVX	ZNF507-human
EFO-0001187	HepG2	ENCFF583ZWV	ZC3H13-human							EFO-0002067	K562	ENCFF653ABW	ZNF511-human
EFO-0001187	HepG2	ENCFF847EOB	ZC3H4-human							EFO-0002067	K562	ENCFF817EJA	ZNF512-human
EFO-0001187	HepG2	ENCFF049ISU	ZC3H8-human							EFO-0002067	K562	ENCFF096AYV	ZNF518B-human
EFO-0001187	HepG2	ENCFF748PEB	ZCCHC11-human							EFO-0002067	K562	ENCFF913YMX	ZNF551-human
EFO-0001187	HepG2	ENCFF060IPX	ZEB1-human							EFO-0002067	K562	ENCFF701RWL	ZNF561-human
EFO-0001187	HepG2	ENCFF838QED	ZFAT-human							EFO-0002067	K562	ENCFF945IST	ZNF57-human
EFO-0001187	HepG2	ENCFF139FEW	ZFHX3-human							EFO-0002067	K562	ENCFF053ABJ	ZNF583-human
EFO-0001187	HepG2	ENCFF330SXS	ZFP1-human							EFO-0002067	K562	ENCFF005MBI	ZNF584-human
EFO-0001187	HepG2	ENCFF800VNW	ZFP14-human							EFO-0002067	K562	ENCFF887ZDT	ZNF586-human
EFO-0001187	HepG2	ENCFF761DOS	ZFP36-human							EFO-0002067	K562	ENCFF345IHK	ZNF589-human
EFO-0001187	HepG2	ENCFF799VRS	ZFP36L1-human							EFO-0002067	K562	ENCFF847QJI	ZNF592-human
EFO-0001187	HepG2	ENCFF320EKJ	ZFP36L2-human							EFO-0002067	K562	ENCFF824EJC	ZNF609-human
EFO-0001187	HepG2	ENCFF743AUT	ZFP37-human							EFO-0002067	K562	ENCFF645OCW	ZNF639-human
EFO-0001187	HepG2	ENCFF853YIS	ZFP41-human							EFO-0002067	K562	ENCFF773XPT	ZNF644-human
EFO-0001187	HepG2	ENCFF224RFJ	ZFP62-human							EFO-0002067	K562	ENCFF156EZP	ZNF655-human
EFO-0001187	HepG2	ENCFF825ROC	ZFP64-human							EFO-0002067	K562	ENCFF885HJI	ZNF668-human
EFO-0001187	HepG2	ENCFF408CTC	ZFP82-human							EFO-0002067	K562	ENCFF493LZB	ZNF695-human
EFO-0001187	HepG2	ENCFF519NHL	ZFP90-human							EFO-0002067	K562	ENCFF899BJR	ZNF696-human
EFO-0001187	HepG2	ENCFF216KLB	ZFP91-human							EFO-0002067	K562	ENCFF854SNX	ZNF699-human
EFO-0001187	HepG2	ENCFF099SDO	ZFX-human							EFO-0002067	K562	ENCFF018HWM	ZNF7-human
EFO-0001187	HepG2	ENCFF291LHW	ZFY-human							EFO-0002067	K562	ENCFF208OME	ZNF700-human
EFO-0001187	HepG2	ENCFF339GYF	ZGPAT-human							EFO-0002067	K562	ENCFF959ZKZ	ZNF707-human
EFO-0001187	HepG2	ENCFF624UXU	ZHX1-human							EFO-0002067	K562	ENCFF159END	ZNF717-human
EFO-0001187	HepG2	ENCFF226FPR	ZHX2-human							EFO-0002067	K562	ENCFF959SMC	ZNF740-human
EFO-0001187	HepG2	ENCFF438MZI	ZHX3-human							EFO-0002067	K562	ENCFF307UZC	ZNF75A-human
EFO-0001187	HepG2	ENCFF009LDQ	ZIK1-human							EFO-0002067	K562	ENCFF305XQM	ZNF76-human
EFO-0001187	HepG2	ENCFF293NUD	ZKSCAN1-human							EFO-0002067	K562	ENCFF049MDN	ZNF764-human
EFO-0001187	HepG2	ENCFF669MLA	ZKSCAN5-human							EFO-0002067	K562	ENCFF466PKS	ZNF766-human
EFO-0001187	HepG2	ENCFF288NCG	ZKSCAN8-human							EFO-0002067	K562	ENCFF809JNC	ZNF77-human
EFO-0001187	HepG2	ENCFF981WJF	ZMAT3-human							EFO-0002067	K562	ENCFF165JQS	ZNF778-human
EFO-0001187	HepG2	ENCFF896EHN	ZMAT5-human							EFO-0002067	K562	ENCFF794OSY	ZNF780A-human
EFO-0001187	HepG2	ENCFF743CDY	ZMYM2-human							EFO-0002067	K562	ENCFF352NGK	ZNF785-human
EFO-0001187	HepG2	ENCFF640TCA	ZMYM3-human							EFO-0002067	K562	ENCFF670RLH	ZNF79-human
EFO-0001187	HepG2	ENCFF229WDE	ZMYM4-human							EFO-0002067	K562	ENCFF451LLC	ZNF83-human
EFO-0001187	HepG2	ENCFF321MKV	ZNF10-human							EFO-0002067	K562	ENCFF150ZBY	ZNF830-human
EFO-0001187	HepG2	ENCFF373KUZ	ZNF101-human							EFO-0002067	K562	ENCFF014HYS	ZNF84-human
EFO-0001187	HepG2	ENCFF409PJJ	ZNF12-human							EFO-0002067	K562	ENCFF407STM	ZSCAN29-human
EFO-0001187	HepG2	ENCFF604THW	ZNF121-human							EFO-0002067	K562	ENCFF537HHU	ZSCAN32-human
EFO-0001187	HepG2	ENCFF683CTP	ZNF124-human							EFO-0002067	K562	ENCFF797VEK	ZZZ3-human
EFO-0001187	HepG2	ENCFF965BNM	ZNF136-human							EFO-0002067	K562	ENCFF394KTR	STAT1-human
EFO-0001187	HepG2	ENCFF389YCG	ZNF138-human							EFO-0002067	K562	ENCFF142EQZ	STAT2-human
EFO-0001187	HepG2	ENCFF868DTR	ZNF142-human
EFO-0001187	HepG2	ENCFF698ITQ	ZNF143-human
EFO-0001187	HepG2	ENCFF624JML	ZNF146-human
EFO-0001187	HepG2	ENCFF294DQQ	ZNF160-human
EFO-0001187	HepG2	ENCFF300AER	ZNF17-human
EFO-0001187	HepG2	ENCFF313BSI	ZNF18-human
EFO-0001187	HepG2	ENCFF405YXO	ZNF180-human
EFO-0001187	HepG2	ENCFF809NBM	ZNF181-human
EFO-0001187	HepG2	ENCFF627DNU	ZNF20-human
EFO-0001187	HepG2	ENCFF978GOF	ZNF205-human
EFO-0001187	HepG2	ENCFF906UGH	ZNF207-human
EFO-0001187	HepG2	ENCFF130OKL	ZNF217-human
EFO-0001187	HepG2	ENCFF708ZFL	ZNF219-human
EFO-0001187	HepG2	ENCFF120BVS	ZNF221-human
EFO-0001187	HepG2	ENCFF772BAU	ZNF224-human
EFO-0001187	HepG2	ENCFF186RPU	ZNF225-human
EFO-0001187	HepG2	ENCFF854DNO	ZNF230-human
EFO-0001187	HepG2	ENCFF119UOZ	ZNF232-human
EFO-0001187	HepG2	ENCFF104XLA	ZNF234-human
EFO-0001187	HepG2	ENCFF321MWB	ZNF235-human
EFO-0001187	HepG2	ENCFF858WPR	ZNF24-human
EFO-0001187	HepG2	ENCFF706SJT	ZNF25-human
EFO-0001187	HepG2	ENCFF878TPY	ZNF251-human
EFO-0001187	HepG2	ENCFF996NWM	ZNF253-human
EFO-0001187	HepG2	ENCFF612NCS	ZNF256-human
EFO-0001187	HepG2	ENCFF612MQA	ZNF260-human
EFO-0001187	HepG2	ENCFF927JRS	ZNF263-human
EFO-0001187	HepG2	ENCFF404IUH	ZNF264-human
EFO-0001187	HepG2	ENCFF823WVL	ZNF274-human
EFO-0001187	HepG2	ENCFF776STO	ZNF275-human
EFO-0001187	HepG2	ENCFF451VTH	ZNF276-human
EFO-0001187	HepG2	ENCFF428HNJ	ZNF280B-human
EFO-0001187	HepG2	ENCFF413OMR	ZNF280D-human
EFO-0001187	HepG2	ENCFF964FPZ	ZNF281-human
EFO-0001187	HepG2	ENCFF866HGW	ZNF282-human
EFO-0001187	HepG2	ENCFF233ZOX	ZNF292-human
EFO-0001187	HepG2	ENCFF959TJF	ZNF296-human
EFO-0001187	HepG2	ENCFF230YBC	ZNF3-human
EFO-0001187	HepG2	ENCFF290UUF	ZNF30-human
EFO-0001187	HepG2	ENCFF865WCB	ZNF317-human
EFO-0001187	HepG2	ENCFF720DYW	ZNF318-human
EFO-0001187	HepG2	ENCFF541FQS	ZNF326-human
EFO-0001187	HepG2	ENCFF731RBX	ZNF329-human
EFO-0001187	HepG2	ENCFF623DVC	ZNF331-human
EFO-0001187	HepG2	ENCFF486PIE	ZNF333-human
EFO-0001187	HepG2	ENCFF034ASW	ZNF335-human
EFO-0001187	HepG2	ENCFF272IPH	ZNF337-human
EFO-0001187	HepG2	ENCFF237AST	ZNF33A-human
EFO-0001187	HepG2	ENCFF135VAJ	ZNF33B-human
EFO-0001187	HepG2	ENCFF841BQO	ZNF34-human
EFO-0001187	HepG2	ENCFF415YWK	ZNF343-human
EFO-0001187	HepG2	ENCFF518ZKO	ZNF350-human
EFO-0001187	HepG2	ENCFF425JPL	ZNF354B-human
EFO-0001187	HepG2	ENCFF361PBY	ZNF362-human
EFO-0001187	HepG2	ENCFF236CPT	ZNF367-human
EFO-0001187	HepG2	ENCFF524CCS	ZNF382-human
EFO-0001187	HepG2	ENCFF442ZRY	ZNF383-human
EFO-0001187	HepG2	ENCFF308CTG	ZNF384-human
EFO-0001187	HepG2	ENCFF373JGX	ZNF407-human
EFO-0001187	HepG2	ENCFF409BJK	ZNF414-human
EFO-0001187	HepG2	ENCFF632NSF	ZNF430-human
EFO-0001187	HepG2	ENCFF353STA	ZNF431-human
EFO-0001187	HepG2	ENCFF748KIJ	ZNF432-human
EFO-0001187	HepG2	ENCFF624TVT	ZNF44-human
EFO-0001187	HepG2	ENCFF924VAH	ZNF441-human
EFO-0001187	HepG2	ENCFF645VCZ	ZNF446-human
EFO-0001187	HepG2	ENCFF628ZKC	ZNF451-human
EFO-0001187	HepG2	ENCFF261NJZ	ZNF460-human
EFO-0001187	HepG2	ENCFF702UDA	ZNF468-human
EFO-0001187	HepG2	ENCFF543CJD	ZNF48-human
EFO-0001187	HepG2	ENCFF616FXO	ZNF483-human
EFO-0001187	HepG2	ENCFF388IZF	ZNF484-human
EFO-0001187	HepG2	ENCFF837BSM	ZNF485-human
EFO-0001187	HepG2	ENCFF703APN	ZNF490-human
EFO-0001187	HepG2	ENCFF322IVF	ZNF501-human
EFO-0001187	HepG2	ENCFF622FUC	ZNF503-human
EFO-0001187	HepG2	ENCFF108PPK	ZNF510-human
EFO-0001187	HepG2	ENCFF612MNU	ZNF511-human
EFO-0001187	HepG2	ENCFF233OIC	ZNF512-human
EFO-0001187	HepG2	ENCFF050KYT	ZNF512B-human
EFO-0001187	HepG2	ENCFF422MYG	ZNF513-human
EFO-0001187	HepG2	ENCFF753CVD	ZNF526-human
EFO-0001187	HepG2	ENCFF442AHG	ZNF527-human
EFO-0001187	HepG2	ENCFF468WZL	ZNF530-human
EFO-0001187	HepG2	ENCFF141UZG	ZNF543-human
EFO-0001187	HepG2	ENCFF455TXX	ZNF546-human
EFO-0001187	HepG2	ENCFF825WJM	ZNF547-human
EFO-0001187	HepG2	ENCFF802DLC	ZNF548-human
EFO-0001187	HepG2	ENCFF259UJN	ZNF549-human
EFO-0001187	HepG2	ENCFF414GKA	ZNF550-human
EFO-0001187	HepG2	ENCFF963QEL	ZNF552-human
EFO-0001187	HepG2	ENCFF340TNC	ZNF556-human
EFO-0001187	HepG2	ENCFF130ZHU	ZNF557-human
EFO-0001187	HepG2	ENCFF623HZY	ZNF558-human
EFO-0001187	HepG2	ENCFF391XMO	ZNF562-human
EFO-0001187	HepG2	ENCFF503UTF	ZNF563-human
EFO-0001187	HepG2	ENCFF310IWF	ZNF564-human
EFO-0001187	HepG2	ENCFF451IBG	ZNF567-human
EFO-0001187	HepG2	ENCFF795VJZ	ZNF569-human
EFO-0001187	HepG2	ENCFF259PTV	ZNF570-human
EFO-0001187	HepG2	ENCFF249WHV	ZNF571-human
EFO-0001187	HepG2	ENCFF841YHN	ZNF572-human
EFO-0001187	HepG2	ENCFF550VES	ZNF574-human
EFO-0001187	HepG2	ENCFF115ENN	ZNF576-human
EFO-0001187	HepG2	ENCFF535BYF	ZNF577-human
EFO-0001187	HepG2	ENCFF216VXG	ZNF580-human
EFO-0001187	HepG2	ENCFF882GQF	ZNF589-human
EFO-0001187	HepG2	ENCFF464WKR	ZNF597-human
EFO-0001187	HepG2	ENCFF364DXQ	ZNF598-human
EFO-0001187	HepG2	ENCFF856AHX	ZNF605-human
EFO-0001187	HepG2	ENCFF754OSO	ZNF607-human
EFO-0001187	HepG2	ENCFF778FIE	ZNF608-human
EFO-0001187	HepG2	ENCFF667MEL	ZNF609-human
EFO-0001187	HepG2	ENCFF741QVY	ZNF614-human
EFO-0001187	HepG2	ENCFF618JPG	ZNF615-human
EFO-0001187	HepG2	ENCFF255QEY	ZNF616-human
EFO-0001187	HepG2	ENCFF898ZHK	ZNF619-human
EFO-0001187	HepG2	ENCFF034RYJ	ZNF629-human
EFO-0001187	HepG2	ENCFF070QDA	ZNF639-human
EFO-0001187	HepG2	ENCFF176ATR	ZNF644-human
EFO-0001187	HepG2	ENCFF496HIK	ZNF646-human
EFO-0001187	HepG2	ENCFF170GIQ	ZNF652-human
EFO-0001187	HepG2	ENCFF215UIS	ZNF660-human
EFO-0001187	HepG2	ENCFF265QIF	ZNF670-human
EFO-0001187	HepG2	ENCFF975YZR	ZNF672-human
EFO-0001187	HepG2	ENCFF450BWT	ZNF674-human
EFO-0001187	HepG2	ENCFF678IWM	ZNF678-human
EFO-0001187	HepG2	ENCFF581GZR	ZNF687-human
EFO-0001187	HepG2	ENCFF296WYX	ZNF691-human
EFO-0001187	HepG2	ENCFF385UIF	ZNF697-human
EFO-0001187	HepG2	ENCFF669TCB	ZNF7-human
EFO-0001187	HepG2	ENCFF898LPA	ZNF703-human
EFO-0001187	HepG2	ENCFF155NXO	ZNF704-human
EFO-0001187	HepG2	ENCFF497RWP	ZNF707-human
EFO-0001187	HepG2	ENCFF371EUY	ZNF709-human
EFO-0001187	HepG2	ENCFF216JWP	ZNF710-human
EFO-0001187	HepG2	ENCFF262CSX	ZNF713-human
EFO-0001187	HepG2	ENCFF879KUL	ZNF720-human
EFO-0001187	HepG2	ENCFF991QJO	ZNF724P-human
EFO-0001187	HepG2	ENCFF024LQZ	ZNF737-human
EFO-0001187	HepG2	ENCFF854KWX	ZNF740-human
EFO-0001187	HepG2	ENCFF815JML	ZNF746-human
EFO-0001187	HepG2	ENCFF672ZEZ	ZNF747-human
EFO-0001187	HepG2	ENCFF143QCD	ZNF749-human
EFO-0001187	HepG2	ENCFF501HSY	ZNF75D-human
EFO-0001187	HepG2	ENCFF670IOD	ZNF761-human
EFO-0001187	HepG2	ENCFF042SUM	ZNF766-human
EFO-0001187	HepG2	ENCFF079KQG	ZNF768-human
EFO-0001187	HepG2	ENCFF514IUU	ZNF770-human
EFO-0001187	HepG2	ENCFF874HXM	ZNF772-human
EFO-0001187	HepG2	ENCFF906WDG	ZNF773-human
EFO-0001187	HepG2	ENCFF230KZH	ZNF775-human
EFO-0001187	HepG2	ENCFF396ZSB	ZNF776-human
EFO-0001187	HepG2	ENCFF920PLY	ZNF777-human
EFO-0001187	HepG2	ENCFF078ATH	ZNF778-human
EFO-0001187	HepG2	ENCFF437XMN	ZNF780A-human
EFO-0001187	HepG2	ENCFF482XKY	ZNF781-human
EFO-0001187	HepG2	ENCFF462RVE	ZNF782-human
EFO-0001187	HepG2	ENCFF645BZY	ZNF784-human
EFO-0001187	HepG2	ENCFF458FBS	ZNF786-human
EFO-0001187	HepG2	ENCFF663KMO	ZNF788-human
EFO-0001187	HepG2	ENCFF016EAV	ZNF790-human
EFO-0001187	HepG2	ENCFF750QHT	ZNF792-human
EFO-0001187	HepG2	ENCFF618NTX	ZNF800-human
EFO-0001187	HepG2	ENCFF994VNA	ZNF816-human
EFO-0001187	HepG2	ENCFF004BLZ	ZNF827-human
EFO-0001187	HepG2	ENCFF621IOC	ZNF83-human
EFO-0001187	HepG2	ENCFF332MPQ	ZNF839-human
EFO-0001187	HepG2	ENCFF331QMY	ZNF850-human
EFO-0001187	HepG2	ENCFF060MHX	ZNF865-human
EFO-0001187	HepG2	ENCFF625DDW	ZNF878-human
EFO-0001187	HepG2	ENCFF322IPP	ZNF879-human
EFO-0001187	HepG2	ENCFF189PKJ	ZNF883-human
EFO-0001187	HepG2	ENCFF903IZG	ZNF891-human
EFO-0001187	HepG2	ENCFF594DAV	ZSCAN12-human
EFO-0001187	HepG2	ENCFF505AEY	ZSCAN20-human
EFO-0001187	HepG2	ENCFF137QEJ	ZSCAN21-human
EFO-0001187	HepG2	ENCFF904LYG	ZSCAN22-human
EFO-0001187	HepG2	ENCFF460DRP	ZSCAN25-human
EFO-0001187	HepG2	ENCFF896PGF	ZSCAN29-human
EFO-0001187	HepG2	ENCFF560NWT	ZSCAN30-human
EFO-0001187	HepG2	ENCFF810TWJ	ZSCAN31-human
EFO-0001187	HepG2	ENCFF154DSR	ZSCAN5A-human
EFO-0001187	HepG2	ENCFF999NWQ	ZSCAN9-human
EFO-0001187	HepG2	ENCFF594JNI	ZUFSP-human
EFO-0001187	HepG2	ENCFF044XYZ	ZXDC-human
EFO-0001187	HepG2	ENCFF791UUM	ZZZ3-human
EFO-0001187	HepG2	ENCFF682ESJ	HSF1-human
EFO-0001187	HepG2	ENCFF096EUR	PPARGC1A-human
EFO-0001187	HepG2	ENCFF624HJF	SREBF1-human
EFO-0001187	HepG2	ENCFF419GHH	SREBF2-human

## Sheet: Table S3
Table S3	Enrichment of GWAS SNPs in candidate silencers and enhancers across biosamples.
(A) enrichment in enhancers						(B) enrichment in silencers
Biosample ID	Biosample Name	GWAS trait	enrichment p value			Biosample ID	Biosample Name	GWAS trait	enrichment p value
CL-0000047	neuronal stem cell	EFO_0000183;Hodgkins lymphoma	0.00019324			CL-0000047	neuronal stem cell	EFO_0000095;chronic lymphocytic leukemia	2.24e-09
CL-0000047	neuronal stem cell	EFO_0000289;bipolar disorder	0.000242378			CL-0000047	neuronal stem cell	EFO_0000180;HIV-1 infection	9.8e-08
CL-0000047	neuronal stem cell	EFO_0000305;breast carcinoma	0.000715477			CL-0000047	neuronal stem cell	EFO_0000182;hepatocellular carcinoma	0.000167109
CL-0000047	neuronal stem cell	EFO_0000389;cutaneous melanoma	0.000858724			CL-0000047	neuronal stem cell	EFO_0000289;bipolar disorder	1.45e-61
CL-0000047	neuronal stem cell	EFO_0000574;lymphoma	2.7e-06			CL-0000047	neuronal stem cell	EFO_0000311;obsolete_cancer	1.41e-157
CL-0000047	neuronal stem cell	EFO_0000685;rheumatoid arthritis	8.94e-06			CL-0000047	neuronal stem cell	EFO_0000341;chronic obstructive pulmonary disease	2.09e-105
CL-0000047	neuronal stem cell	EFO_0000717;systemic scleroderma	8.35e-05			CL-0000047	neuronal stem cell	EFO_0000403;diffuse large B-cell lymphoma	0.000276708
CL-0000047	neuronal stem cell	EFO_0000729;ulcerative colitis	7.91e-07			CL-0000047	neuronal stem cell	EFO_0000538;hypertrophic cardiomyopathy	1.39e-05
CL-0000047	neuronal stem cell	EFO_0001071;lung carcinoma	3.65e-08			CL-0000047	neuronal stem cell	EFO_0000571;lung adenocarcinoma	4.54e-13
CL-0000047	neuronal stem cell	EFO_0003756;MONDO_0005090;autism spectrum disorder;schizophrenia	0.00014621			CL-0000047	neuronal stem cell	EFO_0000685;rheumatoid arthritis	1.11e-10
CL-0000047	neuronal stem cell	EFO_0003767;inflammatory bowel disease	5.02e-07			CL-0000047	neuronal stem cell	EFO_0000685;EFO_0001060;rheumatoid arthritis;celiac disease	2.62e-08
CL-0000047	neuronal stem cell	EFO_0004207;pathological myopia	1.63e-06			CL-0000047	neuronal stem cell	EFO_0000685;EFO_0009459;EFO_0007791;rheumatoid arthritis;ACPA-positive rheumatoid arthritis	2.57e-13
CL-0000047	neuronal stem cell	EFO_0004208;Vitiligo	8.6e-09			CL-0000047	neuronal stem cell	EFO_0000685;EFO_1000630;rheumatoid arthritis;marginal zone B-cell lymphoma	3.79e-07
CL-0000047	neuronal stem cell	EFO_0004215;anorexia nervosa	7.81e-05			CL-0000047	neuronal stem cell	EFO_0000717;systemic scleroderma	1.89e-11
CL-0000047	neuronal stem cell	EFO_0004215;EFO_0004242;EFO_0003888;EFO_0004895;EFO_0003761;EFO_0003756;MONDO_0005090;EFO_0000289;ADHD;UP;ASD;SCZ;BP;other mental disorder	0.000702709			CL-0000047	neuronal stem cell	EFO_0000729;ulcerative colitis	1.39e-09
CL-0000047	neuronal stem cell	EFO_0004274;gout	1.19e-06			CL-0000047	neuronal stem cell	EFO_0001060;celiac disease	1.11e-08
CL-0000047	neuronal stem cell	EFO_0004300;longevity	9.98e-06			CL-0000047	neuronal stem cell	EFO_0001071;EFO_1000650;EFO_0005842;EFO_1001515;EFO_0001663;EFO_1001516;EFO_0000305;EFO_0001075;EFO_0000571;EFO_0000708;diverse cancers	2.04e-12
CL-0000047	neuronal stem cell	EFO_0004312;vital capacity	5.12e-05			CL-0000047	neuronal stem cell	EFO_0001358;post-traumatic stress disorder	5e-118
CL-0000047	neuronal stem cell	EFO_0004314;forced expiratory volume	0.000211111			CL-0000047	neuronal stem cell	EFO_0001663;prostate carcinoma	5.94e-12
CL-0000047	neuronal stem cell	EFO_0004337;intelligence	0.000104657			CL-0000047	neuronal stem cell	EFO_0002618;pancreatic carcinoma	1.14e-11
CL-0000047	neuronal stem cell	EFO_0004339;body height	0.000277137			CL-0000047	neuronal stem cell	EFO_0003095;non-alcoholic fatty liver disease	6.24e-08
CL-0000047	neuronal stem cell	EFO_0004344;birth weight	6.49e-06			CL-0000047	neuronal stem cell	EFO_0003778;psoriatic arthritis	6.01e-06
CL-0000047	neuronal stem cell	EFO_0004531;urate measurement	1.2e-11			CL-0000047	neuronal stem cell	EFO_0003888;EFO_0003756;EFO_0004337;attention deficit hyperactivity disorder;autism spectrum disorder	2.29e-51
CL-0000047	neuronal stem cell	EFO_0004533;alkaline phosphatase measurement	1.59e-05			CL-0000047	neuronal stem cell	EFO_0003949;eye color	1.76e-150
CL-0000047	neuronal stem cell	EFO_0004556;EFO_0000769;antibody measurement;Epstein-Barr virus infection	3.46e-15			CL-0000047	neuronal stem cell	EFO_0003959;cleft lip	0.000391633
CL-0000047	neuronal stem cell	EFO_0004577;infant head circumference	0.000693516			CL-0000047	neuronal stem cell	EFO_0004191;androgenetic alopecia	4.43e-49
CL-0000047	neuronal stem cell	EFO_0004584;mean platelet volume	3.91e-15			CL-0000047	neuronal stem cell	EFO_0004192;alopecia areata	3.08e-09
CL-0000047	neuronal stem cell	EFO_0004587;lymphocyte count	5.89e-24			CL-0000047	neuronal stem cell	EFO_0004228;drug-induced liver injury	0.000293414
CL-0000047	neuronal stem cell	EFO_0004682;EFO_0008255;QT interval;particulate matter air pollution measurement	0.00072384			CL-0000047	neuronal stem cell	EFO_0004229;Dupuytren Contracture	1.63e-05
CL-0000047	neuronal stem cell	EFO_0004696;sex hormone-binding globulin measurement	0.000154738			CL-0000047	neuronal stem cell	EFO_0004237;Graves disease	8.18e-09
CL-0000047	neuronal stem cell	EFO_0004748;thyroid stimulating hormone measurement	4.07e-05			CL-0000047	neuronal stem cell	EFO_0004237;Orphanet_79102;Graves disease	1.3e-06
CL-0000047	neuronal stem cell	EFO_0004784;self reported educational attainment	4.18e-08			CL-0000047	neuronal stem cell	EFO_0004254;membranous glomerulonephritis	1.22e-05
CL-0000047	neuronal stem cell	EFO_0004980;appendicular lean mass	7.99e-07			CL-0000047	neuronal stem cell	EFO_0004268;sclerosing cholangitis	4.9e-14
CL-0000047	neuronal stem cell	EFO_0004983;complement C3 measurement	0.000153034			CL-0000047	neuronal stem cell	EFO_0004284;upper aerodigestive tract neoplasm	7.8e-15
CL-0000047	neuronal stem cell	EFO_0005088;testicular carcinoma	0.000914354			CL-0000047	neuronal stem cell	EFO_0004294;left atrial function	6.91e-12
CL-0000047	neuronal stem cell	EFO_0005091;monocyte count	1.92e-22			CL-0000047	neuronal stem cell	EFO_0004297;EFO_0004527;mean corpuscular hemoglobin	0.000347642
CL-0000047	neuronal stem cell	EFO_0005208;glomerular filtration rate	8.62e-12			CL-0000047	neuronal stem cell	EFO_0004304;blood sedimentation	3.54e-06
CL-0000047	neuronal stem cell	EFO_0005949;antinuclear antibody measurement	2.05e-11			CL-0000047	neuronal stem cell	EFO_0004311;heart function measurement	0.000260933
CL-0000047	neuronal stem cell	EFO_0006335;systolic blood pressure	2.89e-28			CL-0000047	neuronal stem cell	EFO_0004318;smoking behavior	3.06e-05
CL-0000047	neuronal stem cell	EFO_0006527;smoking status measurement	0.000144891			CL-0000047	neuronal stem cell	EFO_0004337;intelligence	8.67e-26
CL-0000047	neuronal stem cell	EFO_0006792;Lewy body dementia	0.000393447			CL-0000047	neuronal stem cell	EFO_0004340;body mass index	1.06e-24
CL-0000047	neuronal stem cell	EFO_0006930;brain volume measurement	1.02e-06			CL-0000047	neuronal stem cell	EFO_0004345;corneal topography	2.36e-09
CL-0000047	neuronal stem cell	EFO_0006939;cup-to-disc ratio measurement	1.94e-05			CL-0000047	neuronal stem cell	EFO_0004348;hematocrit	7.37e-134
CL-0000047	neuronal stem cell	EFO_0007634;MONDO_0002009;major depressive episode;major depressive disorder	2.08e-05			CL-0000047	neuronal stem cell	EFO_0004461;EFO_0006341;transferrin measurement	1.05e-06
CL-0000047	neuronal stem cell	EFO_0007789;BMI-adjusted waist circumference	0.000297427			CL-0000047	neuronal stem cell	EFO_0004464;brain measurement	2.87e-30
CL-0000047	neuronal stem cell	EFO_0007790;MONDO_0005301;Epstein Barr virus nuclear antigen 1 IgG measurement;multiple sclerosis	1.35e-08			CL-0000047	neuronal stem cell	EFO_0004465;EFO_0004469;EFO_0004466;fasting blood glucose measurement;HOMA-B;fasting blood insulin measurement	5.06e-05
CL-0000047	neuronal stem cell	EFO_0007874;gut microbiome measurement	0.000890716			CL-0000047	neuronal stem cell	EFO_0004468;glucose measurement	9.16e-07
CL-0000047	neuronal stem cell	EFO_0008447;neutrophil-to-lymphocyte ratio	1.92e-06			CL-0000047	neuronal stem cell	EFO_0004469;HOMA-B	6.41e-05
CL-0000047	neuronal stem cell	EFO_0009270;heel bone mineral density	0.000634976			CL-0000047	neuronal stem cell	EFO_0004471;EFO_0004340;insulin sensitivity measurement;body mass index	0.000204894
CL-0000047	neuronal stem cell	EFO_0009351;Anti-varicella zoster virus IgG measurement	2.23e-05			CL-0000047	neuronal stem cell	EFO_0004509;hemoglobin measurement	2.01e-62
CL-0000047	neuronal stem cell	EFO_0009944;Antiglaucoma preparations and miotics use measurement	1.8e-20			CL-0000047	neuronal stem cell	EFO_0004526;mean corpuscular volume	2.6e-47
CL-0000047	neuronal stem cell	EFO_0009964;bipolar II disorder	0.000584928			CL-0000047	neuronal stem cell	EFO_0004527;mean corpuscular hemoglobin	2.89e-08
CL-0000047	neuronal stem cell	EFO_0010222;ceramide measurement	1.81e-05			CL-0000047	neuronal stem cell	EFO_0004531;urate measurement	2.42e-29
CL-0000047	neuronal stem cell	EFO_0010554;retinal vasculature measurement	3.75e-07			CL-0000047	neuronal stem cell	EFO_0004533;alkaline phosphatase measurement	1.41e-51
CL-0000047	neuronal stem cell	EFO_0010736;cortical surface area measurement	7.88e-16			CL-0000047	neuronal stem cell	EFO_0004573;chemerin measurement	0.000758482
CL-0000047	neuronal stem cell	EFO_0020897;EFO_0000756;melanoma	0.00068233			CL-0000047	neuronal stem cell	EFO_0004575;e-selectin measurement	9.17e-39
CL-0000047	neuronal stem cell	EFO_1001209;temporal arteritis	3e-10			CL-0000047	neuronal stem cell	EFO_0004578;homocysteine measurement	0.000384751
CL-0000047	neuronal stem cell	EFO_1001250;rotator cuff tear	0.000790531			CL-0000047	neuronal stem cell	EFO_0004584;mean platelet volume	5.39e-44
CL-0000047	neuronal stem cell	GO_0035456;EFO_0010559;response to interferon beta;anti-drug antibody measurement	8.67e-14			CL-0000047	neuronal stem cell	EFO_0004587;lymphocyte count	5.5e-50
CL-0000047	neuronal stem cell	GO_0044691;tooth eruption	0.000116347			CL-0000047	neuronal stem cell	EFO_0004607;duodenal ulcer	2.04e-06
CL-0000047	neuronal stem cell	MONDO_0004975;EFO_0004847;Alzheimer disease;age at onset	0.000861859			CL-0000047	neuronal stem cell	EFO_0004614;apolipoprotein A 1 measurement	0.000696227
CL-0000047	neuronal stem cell	MONDO_0004975;EFO_0009268;Alzheimer disease;family history of Alzheimer‚Äôs disease	2.1e-06			CL-0000047	neuronal stem cell	EFO_0004620;vitamin B12 measurement	0.000188424
CL-0000047	neuronal stem cell	MONDO_0004976;amyotrophic lateral sclerosis	9.01e-06			CL-0000047	neuronal stem cell	EFO_0004624;prostate specific antigen measurement	0.000115476
CL-0000047	neuronal stem cell	MONDO_0004979;asthma	6.33e-07			CL-0000047	neuronal stem cell	EFO_0004629;von Willebrand factor measurement	0.000364865
CL-0000047	neuronal stem cell	MONDO_0100096;COVID-19	1.76e-06			CL-0000047	neuronal stem cell	EFO_0004630;factor VIII measurement	0.000736212
CL-0000047	neuronal stem cell	Orphanet_398934;obsolete_malignant epithelial tumor of ovary	0.000332628			CL-0000047	neuronal stem cell	EFO_0004634;coagulation factor measurement	2.88e-10
CL-0000047	neuronal stem cell	UKB phenotype field: 50 (f.50.0.0). Analysis type: linear.;Standing height	1.07e-37			CL-0000047	neuronal stem cell	EFO_0004684;tumor necrosis factor-alpha measurement	0.000107845
CL-0000047	neuronal stem cell	UKB phenotype field: 135 (f.135.0.0). Analysis type: linear.;Number of self-reported non-cancer illnesses	0.000199601			CL-0000047	neuronal stem cell	EFO_0004696;sex hormone-binding globulin measurement	3.92e-41
CL-0000047	neuronal stem cell	UKB phenotype field: 1369 (f.1369.0.0). Analysis type: linear.;Beef intake	7.86e-06			CL-0000047	neuronal stem cell	EFO_0004697;EFO_0004908;estradiol measurement;testosterone measurement	3.65e-05
CL-0000047	neuronal stem cell	UKB phenotype field: 1488 (f.1488.0.0). Analysis type: linear.;Tea intake	3.08e-08			CL-0000047	neuronal stem cell	EFO_0004729;vitamin measurement	0.000319155
CL-0000047	neuronal stem cell	UKB phenotype field: 1618 (f.1618.0.0). Analysis type: logistic. Phenotype code contrast: 1 vs 0. Case label: Yes. Control label: No. Remove -6 (it varies) For estimation of SNP heritability, sample prevalence was used as population prevalence.;Alcohol usually taken with meals	0.000538844			CL-0000047	neuronal stem cell	EFO_0004747;protein measurement	3.56e-09
CL-0000047	neuronal stem cell	UKB phenotype field: 1697 (f.1697.0.0). Analysis type: linear. Swap 2 (taller) and 3 (about average);Comparative height size at age 10	1.37e-17			CL-0000047	neuronal stem cell	EFO_0004752;parathyroid hormone measurement	9.8e-13
CL-0000047	neuronal stem cell	UKB phenotype field: 1717 (f.1717.0.0). Analysis type: linear.;Skin colour	0.000171397			CL-0000047	neuronal stem cell	EFO_0004840;EFO_0004346;cortical thickness	1.41e-23
CL-0000047	neuronal stem cell	UKB phenotype field: 2080 (f.2080.0.0). Analysis type: linear.;Frequency of tiredness / lethargy in last 2 weeks	7.08e-08			CL-0000047	neuronal stem cell	EFO_0004842;eosinophil count	7.21e-105
CL-0000047	neuronal stem cell	UKB phenotype field: 2178 (f.2178.0.0). Analysis type: linear. Reversed phenotype code (the higher the better health).;Overall health rating	6.15e-06			CL-0000047	neuronal stem cell	EFO_0004847;EFO_0005670;age at onset;smoking initiation	8.55e-05
CL-0000047	neuronal stem cell	UKB phenotype field: 2188 (f.2188.0.0). Analysis type: logistic. Phenotype code contrast: 1 vs 0. Case label: Yes. Control label: No. For estimation of SNP heritability, sample prevalence was used as population prevalence.;Long-standing illness, disability or infirmity	0.000898089			CL-0000047	neuronal stem cell	EFO_0004875;mathematical ability	4.8e-06
CL-0000047	neuronal stem cell	UKB phenotype field: 2316 (f.2316.0.0). Analysis type: logistic. Phenotype code contrast: 1 vs 0. Case label: Yes. Control label: No. For estimation of SNP heritability, sample prevalence was used as population prevalence.;Wheeze or whistling in the chest in last year	4.52e-06			CL-0000047	neuronal stem cell	EFO_0004884;breast size	0.000635861
CL-0000047	neuronal stem cell	UKB phenotype field: 2443 (f.2443.0.0). Analysis type: logistic. Phenotype code contrast: 1 vs 0. Case label: Yes. Control label: No. Population prevalence: 0.073 (WHO Global report of diabetes (apps.who.int/iris/bitstream/10665/24871/1/9789241565257_eng.pdf)).;Diabetes (diagnosed by doctor)	0.000222796			CL-0000047	neuronal stem cell	EFO_0004886;intracranial volume measurement	9.96e-185
CL-0000047	neuronal stem cell	UKB phenotype field: 3536 (f.3536.0.0). Analysis type: linear.;Age started hormone-replacement therapy (HRT) (female)	0.00032977			CL-0000047	neuronal stem cell	EFO_0004908;testosterone measurement	1.59e-82
CL-0000047	neuronal stem cell	UKB phenotype field: 4079 (f.4079.0.0). Analysis type: linear.;Diastolic blood pressure (automated reading)	0.000332751			CL-0000047	neuronal stem cell	EFO_0005035;EFO_0006930;hippocampal volume;brain volume measurement	1.47e-177
CL-0000047	neuronal stem cell	UKB phenotype field: 20015 (f.20015.0.0). Analysis type: linear.;Sitting height	2.53e-22			CL-0000047	neuronal stem cell	EFO_0005192;red blood cell distribution width	1.5e-88
CL-0000047	neuronal stem cell	UKB phenotype field: 20128 (f.20128.0.0). Analysis type: linear.;Fluid intelligence test - Number of fluid intelligence questions attempted within time limit	4.77e-05			CL-0000047	neuronal stem cell	EFO_0005197;beta-2 microglobulin measurement	1.43e-05
CL-0000047	neuronal stem cell	UKB phenotype field: 23099 (f.23099.0.0). Analysis type: linear.;Impedance measures - Body fat percentage	0.000892794			CL-0000047	neuronal stem cell	EFO_0005208;glomerular filtration rate	9.43e-07
CL-0000047	neuronal stem cell	UKB phenotype field: 23101 (f.23101.0.0). Analysis type: linear.;Impedance measures - Whole body fat-free mass	9.89e-11			CL-0000047	neuronal stem cell	EFO_0005271;sleep duration	4.95e-102
CL-0000047	neuronal stem cell	UKB phenotype field: 23102 (f.23102.0.0). Analysis type: linear.;Impedance measures - Whole body water mass	4.52e-12			CL-0000047	neuronal stem cell	EFO_0005537;triple-negative breast cancer	1.02e-07
CL-0000047	neuronal stem cell	UKB phenotype field: 23105 (f.23105.0.0). Analysis type: linear.;Impedance measures - Basal metabolic rate	1.24e-08			CL-0000047	neuronal stem cell	EFO_0005666;thyroid peroxidase antibody measurement	0.000242774
CL-0000047	neuronal stem cell	UKB phenotype field: 23106 (f.23106.0.0). Analysis type: linear.;Impedance measures - Impedance of whole body	4.4e-05			CL-0000047	neuronal stem cell	EFO_0005670;smoking initiation	3.04e-53
CL-0000047	neuronal stem cell	UKB phenotype field: 23110 (f.23110.0.0). Analysis type: linear.;Impedance measures - Impedance of arm (left)	7.24e-05			CL-0000047	neuronal stem cell	EFO_0005674;white matter microstructure measurement	2.13e-96
CL-0000047	neuronal stem cell	UKB phenotype field: 23111 (f.23111.0.0). Analysis type: linear.;Impedance measures - Leg fat percentage (right)	0.000452057			CL-0000047	neuronal stem cell	EFO_0005680;omega-6 polyunsaturated fatty acid measurement	1.39e-137
CL-0000047	neuronal stem cell	UKB phenotype field: 23113 (f.23113.0.0). Analysis type: linear.;Impedance measures - Leg fat-free mass (right)	2.92e-05			CL-0000047	neuronal stem cell	EFO_0005763;pulse pressure measurement	6.35e-11
CL-0000047	neuronal stem cell	UKB phenotype field: 23114 (f.23114.0.0). Analysis type: linear.;Impedance measures - Leg predicted mass (right)	4.1e-05			CL-0000047	neuronal stem cell	EFO_0006334;total iron binding capacity	0.000156954
CL-0000047	neuronal stem cell	UKB phenotype field: 23115 (f.23115.0.0). Analysis type: linear.;Impedance measures - Leg fat percentage (left)	4.41e-05			CL-0000047	neuronal stem cell	EFO_0006336;EFO_0004329;diastolic blood pressure;alcohol drinking	3.65e-06
CL-0000047	neuronal stem cell	UKB phenotype field: 23117 (f.23117.0.0). Analysis type: linear.;Impedance measures - Leg fat-free mass (left)	0.000715592			CL-0000047	neuronal stem cell	EFO_0006502;mammographic density percentage	0.000141807
CL-0000047	neuronal stem cell	UKB phenotype field: 23118 (f.23118.0.0). Analysis type: linear.;Impedance measures - Leg predicted mass (left)	0.000367269			CL-0000047	neuronal stem cell	EFO_0006527;smoking status measurement	1.94e-15
CL-0000047	neuronal stem cell	UKB phenotype field: 23119 (f.23119.0.0). Analysis type: linear.;Impedance measures - Arm fat percentage (right)	5.66e-05			CL-0000047	neuronal stem cell	EFO_0006527;EFO_0006335;systolic blood pressure	3.53e-10
CL-0000047	neuronal stem cell	UKB phenotype field: 23121 (f.23121.0.0). Analysis type: linear.;Impedance measures - Arm fat-free mass (right)	9.79e-06			CL-0000047	neuronal stem cell	EFO_0006782;cups of coffee per day measurement	1.34e-18
CL-0000047	neuronal stem cell	UKB phenotype field: 23122 (f.23122.0.0). Analysis type: linear.;Impedance measures - Arm predicted mass (right)	8.95e-06			CL-0000047	neuronal stem cell	EFO_0006812;MONDO_0005147;autoimmune thyroid disease;type 1 diabetes mellitus	3.45e-06
CL-0000047	neuronal stem cell	UKB phenotype field: 23123 (f.23123.0.0). Analysis type: linear.;Impedance measures - Arm fat percentage (left)	0.000185644			CL-0000047	neuronal stem cell	EFO_0006930;brain volume measurement	8.3e-60
CL-0000047	neuronal stem cell	UKB phenotype field: 23125 (f.23125.0.0). Analysis type: linear.;Impedance measures - Arm fat-free mass (left)	1.85e-06			CL-0000047	neuronal stem cell	EFO_0006935;thalamus volume	2.45e-146
CL-0000047	neuronal stem cell	UKB phenotype field: 23126 (f.23126.0.0). Analysis type: linear.;Impedance measures - Arm predicted mass (left)	1.28e-07			CL-0000047	neuronal stem cell	EFO_0006941;grip strength measurement	1.22e-92
CL-0000047	neuronal stem cell	UKB phenotype field: 23127 (f.23127.0.0). Analysis type: linear.;Impedance measures - Trunk fat percentage	9.22e-06			CL-0000047	neuronal stem cell	EFO_0007001;dehydroepiandrosterone sulphate measurement	6.93e-10
CL-0000047	neuronal stem cell	UKB phenotype field: 23128 (f.23128.0.0). Analysis type: linear.;Impedance measures - Trunk fat mass	3.25e-05			CL-0000047	neuronal stem cell	EFO_0007660;neuroticism measurement	1.87e-35
CL-0000047	neuronal stem cell	UKB phenotype field: 23129 (f.23129.0.0). Analysis type: linear.;Impedance measures - Trunk fat-free mass	8.84e-17			CL-0000047	neuronal stem cell	EFO_0007702;hip bone mineral density	6.21e-07
CL-0000047	neuronal stem cell	UKB phenotype field: 23130 (f.23130.0.0). Analysis type: linear.;Impedance measures - Trunk predicted mass	1.74e-14			CL-0000047	neuronal stem cell	EFO_0007744;Orphanet_586;lung disease severity measurement	0.000772113
CL-0000047	neuronal stem cell	UKB phenotype field: 6152 (6152_8). Analysis type: logistic. Multi code phenotype (multiple answers are allowed). Phenotype field used: Phenotype field used: f.6152.0.0-4. Replace -7 to 0 (None of the above, always control). Population prevalence: 0.043 (PMID: 24162900).;Asthma	2.91e-06			CL-0000047	neuronal stem cell	EFO_0007794;nicotine metabolite ratio	4.22e-09
CL-0000047	neuronal stem cell	UKB phenotype field: 20107 (20107_9). Analysis type: logistic. Multi code phenotype (multiple answers are allowed). Phenotype field used: f.20107.0.0-9. Replace -17 and -27 to 0 (None of the above, always control). For estimation of SNP heritability, sample prevalence was used as population prevalence.;Illnesses of father: Diabetes	3.5e-07			CL-0000047	neuronal stem cell	EFO_0007824;hair shape measurement	1.15e-09
CL-0000047	neuronal stem cell	UKB phenotype field: 20110 (20110_10). Analysis type: logistic. Multi code phenotype (multiple answers are allowed). Phenotype field used: f.20110.0.0-10. Replace -17 and -27 to 0 (None of the above, always control). For estimation of SNP heritability, sample prevalence was used as population prevalence.;Illnesses of mother: Alzheimer's disease/dementia	6.98e-05			CL-0000047	neuronal stem cell	EFO_0007825;balding measurement	0.000200236
CL-0000047	neuronal stem cell	UKB phenotype field: 20111 (20111_9). Analysis type: logistic. Multi code phenotype (multiple answers are allowed). Phenotype field used: f.20111.0.0-11. Replace -17 and -27 to 0 (None of the above, always control). For estimation of SNP heritability, sample prevalence was used as population prevalence.;Illnesses of siblings: Diabetes	4.48e-05			CL-0000047	neuronal stem cell	EFO_0007835;alcohol dependence measurement	4.17e-173
CL-0000047	neuronal stem cell	UKB phenotype field: 41204 (41204_E11). Analysis type: logistic. Multi code phenotype (multiple codes are allowed to assign). Phenotype field used: f.41204.0.0-434. Population prevalence: 0.073 (WHO Global report of diabetes (apps.who.int/iris/bitstream/10665/24871/1/9789241565257_eng.pdf)).;Diagnoses - secondary ICD10: E11 Type 2 diabetes mellitus	2.95e-08			CL-0000047	neuronal stem cell	EFO_0007850;solar lentigines measurement	0.000173972
CL-0000047	neuronal stem cell	UKB phenotype field: 41204 (41204_J45). Analysis type: logistic. Multi code phenotype (multiple codes are allowed to assign). Phenotype field used: f.41204.0.0-434. Population prevalence: 0.043 (PMID: 24162900).;Diagnoses - secondary ICD10: J45 Asthma	4.47e-08			CL-0000047	neuronal stem cell	EFO_0007865;loneliness measurement	1.51e-86
CL-0000062	osteoblast	EFO_0000174;Ewing sarcoma	5.6e-07			CL-0000047	neuronal stem cell	EFO_0007872;caffeine metabolite measurement	4.56e-06
CL-0000062	osteoblast	EFO_0000178;gastric carcinoma	0.00044194			CL-0000047	neuronal stem cell	EFO_0007878;alcohol consumption measurement	9.27e-75
CL-0000062	osteoblast	EFO_0000180;HIV-1 infection	0.000313244			CL-0000047	neuronal stem cell	EFO_0007924;tonsillectomy risk measurement	5e-32
CL-0000062	osteoblast	EFO_0000195;metabolic syndrome	2.75e-22			CL-0000047	neuronal stem cell	EFO_0007937;blood protein measurement	1.72e-32
CL-0000062	osteoblast	EFO_0000274;atopic eczema	1.73e-05			CL-0000047	neuronal stem cell	EFO_0007955;mouth morphology measurement	9.36e-13
CL-0000062	osteoblast	EFO_0000275;atrial fibrillation	3.98e-09			CL-0000047	neuronal stem cell	EFO_0007970;estrone measurement	6.42e-05
CL-0000062	osteoblast	EFO_0000289;bipolar disorder	7.92e-14			CL-0000047	neuronal stem cell	EFO_0008002;physical activity measurement	1.45e-107
CL-0000062	osteoblast	EFO_0000305;breast carcinoma	2.71e-24			CL-0000047	neuronal stem cell	EFO_0008039;BMI-adjusted hip circumference	3.59e-26
CL-0000062	osteoblast	EFO_0000311;obsolete_cancer	1.63e-19			CL-0000047	neuronal stem cell	EFO_0008204;left ventricular diastolic function measurement	1.14e-06
CL-0000062	osteoblast	EFO_0000341;chronic obstructive pulmonary disease	1.69e-20			CL-0000047	neuronal stem cell	EFO_0008328;chronotype measurement	4.12e-13
CL-0000062	osteoblast	EFO_0000384;Crohn's disease	0.000835997			CL-0000047	neuronal stem cell	EFO_0008341;snoring measurement	2.1e-157
CL-0000062	osteoblast	EFO_0000389;cutaneous melanoma	1.64e-10			CL-0000047	neuronal stem cell	EFO_0008354;EFO_0004784;cognitive function measurement, self reported educational attainment	2.37e-54
CL-0000062	osteoblast	EFO_0000516;obsolete_glaucoma	5.06e-33			CL-0000047	neuronal stem cell	EFO_0008375;macula measurement	2.61e-130
CL-0000062	osteoblast	EFO_0000537;hypertension	4.83e-20			CL-0000047	neuronal stem cell	EFO_0008447;neutrophil-to-lymphocyte ratio	4.01e-28
CL-0000062	osteoblast	EFO_0000538;hypertrophic cardiomyopathy	1.35e-13			CL-0000047	neuronal stem cell	EFO_0008579;risk-taking behaviour	5.59e-14
CL-0000062	osteoblast	EFO_0000612;myocardial infarction	1.18e-37			CL-0000047	neuronal stem cell	EFO_0008596;EFO_0008317;EFO_0004529;chylomicron measurement;very low density lipoprotein cholesterol measurement;lipid measurement	1.98e-61
CL-0000062	osteoblast	EFO_0000676;psoriasis	5.41e-20			CL-0000047	neuronal stem cell	EFO_0009101;age at first birth measurement	5.47e-29
CL-0000062	osteoblast	EFO_0000676;MONDO_0005148;psoriasis;type 2 diabetes mellitus	9.23e-25			CL-0000047	neuronal stem cell	EFO_0009270;heel bone mineral density	1.16e-35
CL-0000062	osteoblast	EFO_0000681;renal cell carcinoma	7.45e-05			CL-0000047	neuronal stem cell	EFO_0009381;fibroblast growth factor 23 measurement	1.54e-10
CL-0000062	osteoblast	EFO_0000685;rheumatoid arthritis	5.65e-07			CL-0000047	neuronal stem cell	EFO_0009458;EFO_0007645;alcohol use disorder measurement	1.61e-179
CL-0000062	osteoblast	EFO_0000685;EFO_0009459;EFO_0007791;rheumatoid arthritis;ACPA-positive rheumatoid arthritis	5.51e-06			CL-0000047	neuronal stem cell	EFO_0009587;anhedonia measurement	9.41e-15
CL-0000062	osteoblast	EFO_0000707;squamous cell carcinoma	7.72e-12			CL-0000047	neuronal stem cell	EFO_0009595;guilt measurement	4.79e-25
CL-0000062	osteoblast	EFO_0000717;systemic scleroderma	1.74e-07			CL-0000047	neuronal stem cell	EFO_0009695;household income	1.79e-72
CL-0000062	osteoblast	EFO_0000717;EFO_0000685;EFO_0000783;EFO_0002690;systemic scleroderma;rheumatoid arthritis;myositis;systemic lupus erythematosus	1.33e-08			CL-0000047	neuronal stem cell	EFO_0009700;visual perception measurement	7.51e-40
CL-0000062	osteoblast	EFO_0000717;EFO_0002690;systemic scleroderma;systemic lupus erythematosus	0.000120276			CL-0000047	neuronal stem cell	EFO_0009855;frontal fibrosing alopecia	4.34e-12
CL-0000062	osteoblast	EFO_0000729;ulcerative colitis	2.59e-07			CL-0000047	neuronal stem cell	EFO_0009902;handedness	2.88e-139
CL-0000062	osteoblast	EFO_0000731;uterine fibroid	9.28e-06			CL-0000047	neuronal stem cell	EFO_0009944;Antiglaucoma preparations and miotics use measurement	3.54e-18
CL-0000062	osteoblast	EFO_0000756;melanoma	2.98e-09			CL-0000047	neuronal stem cell	EFO_0010056;liver iron measurement	0.000193981
CL-0000062	osteoblast	EFO_0000768;idiopathic pulmonary fibrosis	1.86e-05			CL-0000047	neuronal stem cell	EFO_0010089;bitter beverage consumption measurement	5.93e-111
CL-0000062	osteoblast	EFO_0001060;celiac disease	1.24e-09			CL-0000047	neuronal stem cell	EFO_0010155;taste liking measurement	9.79e-66
CL-0000062	osteoblast	EFO_0001065;endometriosis	2.64e-08			CL-0000047	neuronal stem cell	EFO_0010222;ceramide measurement	0.000212404
CL-0000062	osteoblast	EFO_0001645;coronary artery disease	3.94e-67			CL-0000047	neuronal stem cell	EFO_0010625;xaa‚Äêpro aminopeptidase 2 measurement	5.99e-07
CL-0000062	osteoblast	EFO_0001663;prostate carcinoma	1.22e-22			CL-0000047	neuronal stem cell	EFO_0010724;EFO_0007878;lifestyle measurement, alcohol consumption measurement	3.64e-07
CL-0000062	osteoblast	EFO_0001663;EFO_0000305;EFO_0001075;prostate carcinoma;breast carcinoma;ovarian carcinoma	6.75e-27			CL-0000047	neuronal stem cell	EFO_0010736;cortical surface area measurement	7.44e-06
CL-0000062	osteoblast	EFO_0001663;MONDO_0005148;prostate carcinoma;type 2 diabetes mellitus	1.33e-06			CL-0000047	neuronal stem cell	EFO_0010948;lower face morphology measurement	2.87e-14
CL-0000062	osteoblast	EFO_0002496;actinic keratosis	2.27e-06			CL-0000047	neuronal stem cell	EFO_0020865;aortic measurement	2.79e-06
CL-0000062	osteoblast	EFO_0002618;pancreatic carcinoma	1.31e-05			CL-0000047	neuronal stem cell	EFO_0020898;skeletal age	3.22e-05
CL-0000062	osteoblast	EFO_0002690;systemic lupus erythematosus	5.71e-18			CL-0000047	neuronal stem cell	EFO_0020977;occupational attainment	8.36e-165
CL-0000062	osteoblast	EFO_0002916;esophageal carcinoma	4.14e-12			CL-0000047	neuronal stem cell	EFO_0021487;cryptic phenotype measurement	5.47e-05
CL-0000062	osteoblast	EFO_0003060;non-small cell lung carcinoma	5.6e-06			CL-0000047	neuronal stem cell	EFO_0021787;ascending aortic diameter	6.14e-05
CL-0000062	osteoblast	EFO_0003095;non-alcoholic fatty liver disease	1.34e-27			CL-0000047	neuronal stem cell	EFO_0021816;right ventricular ejection fraction measurement	0.000116447
CL-0000062	osteoblast	EFO_0003106;pneumonia	6.8e-14			CL-0000047	neuronal stem cell	EFO_0021861;leucine-rich repeat transmembrane protein FLRT3 measurement	1e-08
CL-0000062	osteoblast	EFO_0003144;heart failure	7.35e-08			CL-0000047	neuronal stem cell	EFO_1000630;marginal zone B-cell lymphoma	0.00022636
CL-0000062	osteoblast	EFO_0003756;EFO_0004784;autism spectrum disorder	0.000709396			CL-0000047	neuronal stem cell	EFO_1000811;anterior uveitis	0.000532979
CL-0000062	osteoblast	EFO_0003756;MONDO_0005090;autism spectrum disorder;schizophrenia	6.82e-16			CL-0000047	neuronal stem cell	EFO_1001486;primary biliary cirrhosis	1.44e-152
CL-0000062	osteoblast	EFO_0003762;vitamin D deficiency	0.00025648			CL-0000047	neuronal stem cell	EFO_1001504;small vessel stroke	7.97e-06
CL-0000062	osteoblast	EFO_0003767;inflammatory bowel disease	4e-51			CL-0000047	neuronal stem cell	EFO_1001512;endometrial carcinoma	2.42e-07
CL-0000062	osteoblast	EFO_0003778;psoriatic arthritis	3.39e-07			CL-0000047	neuronal stem cell	EFO_1001857;Takayasu arteritis	6.96e-23
CL-0000062	osteoblast	EFO_0003870;brain aneurysm	5.05e-08			CL-0000047	neuronal stem cell	GO_0042493;HP_0012235;response to drug;Drug-induced agranulocytosis	7.38e-05
CL-0000062	osteoblast	EFO_0003884;chronic kidney disease	1.81e-26			CL-0000047	neuronal stem cell	HP_0000155;Oral ulcer	5.51e-08
CL-0000062	osteoblast	EFO_0003888;EFO_0003756;EFO_0004337;attention deficit hyperactivity disorder;autism spectrum disorder	5.44e-13			CL-0000047	neuronal stem cell	HP_0000175;EFO_0003959;Cleft palate;cleft lip	3.62e-07
CL-0000062	osteoblast	EFO_0003892;EFO_0004314;pulmonary function measurement;forced expiratory volume	1.16e-09			CL-0000047	neuronal stem cell	HP_0000202;Oral cleft	0.000287059
CL-0000062	osteoblast	EFO_0003892;EFO_0005671;EFO_0004713;pulmonary function measurement;FEV/FEC ratio	0.000143482			CL-0000047	neuronal stem cell	HP_0000539;Abnormality of refraction	1.78e-60
CL-0000062	osteoblast	EFO_0003894;acne	1.04e-09			CL-0000047	neuronal stem cell	HP_0001634;EFO_0009951;Mitral valve prolapse;response to surgery	2.09e-06
CL-0000062	osteoblast	EFO_0003898;ankylosing spondylitis	5.18e-11			CL-0000047	neuronal stem cell	HP_0002315;Headache	6.38e-130
CL-0000062	osteoblast	EFO_0003898;EFO_0000676;EFO_0000729;EFO_0000384;EFO_0004268;ankylosing spondylitis;psoriasis;ulcerative colitis;Crohn's disease;sclerosing cholangitis	3.82e-33			CL-0000047	neuronal stem cell	MONDO_0001134;EFO_0004918;essential hypertension;age at diagnosis	1.98e-150
CL-0000062	osteoblast	EFO_0003912;ankle brachial index	1.86e-06			CL-0000047	neuronal stem cell	MONDO_0004892;refractive error	2.29e-08
CL-0000062	osteoblast	EFO_0003923;bone density	2.47e-16			CL-0000047	neuronal stem cell	MONDO_0004979;EFO_0000319;asthma;cardiovascular disease	3.98e-11
CL-0000062	osteoblast	EFO_0003924;hair color	7.14e-59			CL-0000047	neuronal stem cell	MONDO_0005147;type 1 diabetes mellitus	1.4e-118
CL-0000062	osteoblast	EFO_0003948;gastroesophageal reflux disease	1.14e-07			CL-0000047	neuronal stem cell	MONDO_0005148;type 2 diabetes mellitus	5.66e-07
CL-0000062	osteoblast	EFO_0004190;open-angle glaucoma	4.43e-39			CL-0000047	neuronal stem cell	MONDO_0005178;osteoarthritis	2.11e-114
CL-0000062	osteoblast	EFO_0004193;basal cell carcinoma	9.66e-09			CL-0000047	neuronal stem cell	MONDO_0005180;Parkinson disease	2.68e-111
CL-0000062	osteoblast	EFO_0004208;Vitiligo	2.52e-26			CL-0000047	neuronal stem cell	MONDO_0015263;Brugada syndrome	1.28e-05
CL-0000062	osteoblast	EFO_0004210;gallstones	3.14e-17			CL-0000047	neuronal stem cell	MONDO_0018309;Hirschsprung disease	7.36e-09
CL-0000062	osteoblast	EFO_0004214;Abdominal Aortic Aneurysm	6.47e-16			CL-0000047	neuronal stem cell	Orphanet_156071;obsolete_keratoconus	1.27e-05
CL-0000062	osteoblast	EFO_0004215;anorexia nervosa	3.1e-10			CL-0000047	neuronal stem cell	Orphanet_278;obsolete_corticobasal degeneration	3.44e-185
CL-0000062	osteoblast	EFO_0004215;EFO_0004242;EFO_0003888;EFO_0004895;EFO_0003761;EFO_0003756;MONDO_0005090;EFO_0000289;ADHD;UP;ASD;SCZ;BP;other mental disorder	2.04e-10			CL-0000047	neuronal stem cell	Orphanet_683;obsolete_progressive supranuclear palsy	1.28e-181
CL-0000062	osteoblast	EFO_0004265;peripheral arterial disease	3.22e-05			CL-0000047	neuronal stem cell	Orphanet_79364;obsolete_alopecia	3.21e-114
CL-0000062	osteoblast	EFO_0004268;sclerosing cholangitis	0.000573714			CL-0000047	neuronal stem cell	Orphanet_96346;obsolete_anorectal malformation	4.3e-07
CL-0000062	osteoblast	EFO_0004274;gout	2.84e-16			CL-0000047	neuronal stem cell	UKB phenotype field: 50 (f.50.0.0). Analysis type: linear.;Standing height	1.26e-85
CL-0000062	osteoblast	EFO_0004279;suntan	4.21e-20			CL-0000047	neuronal stem cell	UKB phenotype field: 738 (f.738.0.0). Analysis type: linear.;Average total household income before tax	1.59e-133
CL-0000062	osteoblast	EFO_0004282;EFO_0004214;EFO_0003870;thoracic aortic aneurysm;Abdominal Aortic Aneurysm;brain aneurysm	3.02e-05			CL-0000047	neuronal stem cell	UKB phenotype field: 1239 (f.1239.0.0). Analysis type: linear. Swap phenotype code 1 (Yes, on most or all days) and 2 (Only occasionally) to make phenotype linear.;Current tobacco smoking	2.47e-14
CL-0000062	osteoblast	EFO_0004284;upper aerodigestive tract neoplasm	2.57e-07			CL-0000047	neuronal stem cell	UKB phenotype field: 1339 (f.1339.0.0). Analysis type: linear.;Non-oily fish intake	1.9e-10
CL-0000062	osteoblast	EFO_0004286;venous thromboembolism	1.65e-09			CL-0000047	neuronal stem cell	UKB phenotype field: 1389 (f.1389.0.0). Analysis type: linear.;Pork intake	0.000901944
CL-0000062	osteoblast	EFO_0004294;left atrial function	3.7e-05			CL-0000047	neuronal stem cell	UKB phenotype field: 1498 (f.1498.0.0). Analysis type: linear.;Coffee intake	5.11e-32
CL-0000062	osteoblast	EFO_0004300;EFO_0009762;EFO_0007796;longevity;healthspan;parental longevity	1.99e-05			CL-0000047	neuronal stem cell	UKB phenotype field: 1558 (f.1558.0.0). Analysis type: linear. Reversed phenotype code (6 represents higher intake than 1).;Alcohol intake frequency	2.39e-122
CL-0000062	osteoblast	EFO_0004305;erythrocyte count	6.6e-06			CL-0000047	neuronal stem cell	UKB phenotype field: 1578 (f.1578.0.0). Analysis type: linear.;Average weekly champagne plus white wine intake	8.75e-179
CL-0000062	osteoblast	EFO_0004308;leukocyte count	1.41e-16			CL-0000047	neuronal stem cell	UKB phenotype field: 1697 (f.1697.0.0). Analysis type: linear. Swap 2 (taller) and 3 (about average);Comparative height size at age 10	2.53e-49
CL-0000062	osteoblast	EFO_0004309;platelet count	1.6e-106			CL-0000047	neuronal stem cell	UKB phenotype field: 1717 (f.1717.0.0). Analysis type: linear.;Skin colour	2.16e-42
CL-0000062	osteoblast	EFO_0004310;partial thromboplastin time	1.57e-09			CL-0000047	neuronal stem cell	UKB phenotype field: 1727 (f.1727.0.0). Analysis type: linear. Reversed phenotype code (the higher the easier to get tanned).;Ease of skin tanning	2.43e-47
CL-0000062	osteoblast	EFO_0004312;vital capacity	5.87e-09			CL-0000047	neuronal stem cell	UKB phenotype field: 1757 (f.1757.0.0). Analysis type: linear. Swap 2 (older) 3 (aberage);Facial ageing	7.67e-21
CL-0000062	osteoblast	EFO_0004314;forced expiratory volume	1.26e-41			CL-0000047	neuronal stem cell	UKB phenotype field: 1873 (f.1873.0.0). Analysis type: linear.;Number of full brothers	2.67e-08
CL-0000062	osteoblast	EFO_0004324;body weights and measures	9.49e-05			CL-0000047	neuronal stem cell	UKB phenotype field: 2070 (f.2070.0.0). Analysis type: linear.;Frequency of tenseness / restlessness in last 2 weeks	1.21e-196
CL-0000062	osteoblast	EFO_0004327;electrocardiography	7.11e-55			CL-0000047	neuronal stem cell	UKB phenotype field: 2100 (f.2100.0.0). Analysis type: logistic. Phenotype code contrast: 1 vs 0. Case label: Yes. Control label: No. For estimation of SNP heritability, sample prevalence was used as population prevalence.;Seen a psychiatrist for nerves, anxiety, tension or depression	3.81e-06
CL-0000062	osteoblast	EFO_0004333;episodic memory	8.24e-05			CL-0000047	neuronal stem cell	UKB phenotype field: 2188 (f.2188.0.0). Analysis type: logistic. Phenotype code contrast: 1 vs 0. Case label: Yes. Control label: No. For estimation of SNP heritability, sample prevalence was used as population prevalence.;Long-standing illness, disability or infirmity	0.000494635
CL-0000062	osteoblast	EFO_0004337;intelligence	1.6e-20			CL-0000047	neuronal stem cell	UKB phenotype field: 2227 (f.2227.0.0). Analysis type: logistic. Phenotype code contrast: 1 vs 0. Case label: Yes. Control label: No. For estimation of SNP heritability, sample prevalence was used as population prevalence.;Other eye problems	8.12e-10
CL-0000062	osteoblast	EFO_0004339;body height	5.71e-127			CL-0000047	neuronal stem cell	UKB phenotype field: 2237 (f.2237.0.0). Analysis type: linear.;Electronic device use - Plays computer games	1.71e-176
CL-0000062	osteoblast	EFO_0004340;body mass index	3.91e-44			CL-0000047	neuronal stem cell	UKB phenotype field: 2257 (f.2257.0.0). Analysis type: logistic. Phenotype code contrast: 1 vs 0. Case label: Yes. Control label: No. For estimation of SNP heritability, sample prevalence was used as population prevalence.;Hearing difficulty/problems with background noise	4.83e-161
CL-0000062	osteoblast	EFO_0004340;EFO_0004465;body mass index;fasting blood glucose measurement	2.78e-07			CL-0000047	neuronal stem cell	UKB phenotype field: 2375 (f.2375.0.0). Analysis type: linear.;Relative age of first facial hair (male)	3.04e-108
CL-0000062	osteoblast	EFO_0004341;body fat distribution	6.6e-12			CL-0000047	neuronal stem cell	UKB phenotype field: 2385 (f.2385.0.0). Analysis type: linear.;Relative age voice broke (male)	2.95e-163
CL-0000062	osteoblast	EFO_0004343;waist-hip ratio	9e-55			CL-0000047	neuronal stem cell	UKB phenotype field: 2443 (f.2443.0.0). Analysis type: logistic. Phenotype code contrast: 1 vs 0. Case label: Yes. Control label: No. Population prevalence: 0.073 (WHO Global report of diabetes (apps.who.int/iris/bitstream/10665/24871/1/9789241565257_eng.pdf)).;Diabetes (diagnosed by doctor)	9.62e-12
CL-0000062	osteoblast	EFO_0004344;birth weight	8.54e-47			CL-0000047	neuronal stem cell	UKB phenotype field: 2473 (f.2473.0.0). Analysis type: logistic. Phenotype code contrast: 1 vs 0. Case label: Yes. Control label: No. For estimation of SNP heritability, sample prevalence was used as population prevalence.;Other serious medical condition/disability (diagnosed by doctor)	1.56e-05
CL-0000062	osteoblast	EFO_0004345;corneal topography	2.14e-21			CL-0000047	neuronal stem cell	UKB phenotype field: 2644 (f.2644.0.0). Analysis type: logistic. Phenotype code contrast: 1 vs 0. Case label: Yes. Control label: No. For estimation of SNP heritability, sample prevalence was used as population prevalence.;Light smokers, at least 100 smokes in lifetime	4.6e-23
CL-0000062	osteoblast	EFO_0004348;hematocrit	1.29e-11			CL-0000047	neuronal stem cell	UKB phenotype field: 2744 (f.2744.0.0). Analysis type: linear.;Birth weight of first child (female)	7.89e-05
CL-0000062	osteoblast	EFO_0004351;EFO_0000341;resting heart rate;chronic obstructive pulmonary disease	1.08e-38			CL-0000047	neuronal stem cell	UKB phenotype field: 2887 (f.2887.0.0). Analysis type: linear.;Number of cigarettes previously smoked daily	3.36e-31
CL-0000062	osteoblast	EFO_0004458;C-reactive protein measurement	8.76e-63			CL-0000047	neuronal stem cell	UKB phenotype field: 4080 (f.4080.0.0). Analysis type: linear.;Systolic blood pressure (automated reading)	9.47e-31
CL-0000062	osteoblast	EFO_0004458;EFO_0004612;C-reactive protein measurement;high density lipoprotein cholesterol measurement	5.9e-23			CL-0000047	neuronal stem cell	UKB phenotype field: 20008 (f.20008.0.0). Analysis type: linear.;Interpolated Year when non-cancer illness first diagnosed	3.73e-11
CL-0000062	osteoblast	EFO_0004462;PR interval	1.3e-27			CL-0000047	neuronal stem cell	UKB phenotype field: 20009 (f.20009.0.0). Analysis type: linear.;Interpolated Age of participant when non-cancer illness first diagnosed	3.73e-11
CL-0000062	osteoblast	EFO_0004464;brain measurement	8.04e-68			CL-0000047	neuronal stem cell	UKB phenotype field: 20015 (f.20015.0.0). Analysis type: linear.;Sitting height	1.36e-71
CL-0000062	osteoblast	EFO_0004465;fasting blood glucose measurement	0.000334083			CL-0000047	neuronal stem cell	UKB phenotype field: 20022 (f.20022.0.0). Analysis type: linear.;Birth weight	0.00013224
CL-0000062	osteoblast	EFO_0004468;glucose measurement	3.35e-39			CL-0000047	neuronal stem cell	UKB phenotype field: 20128 (f.20128.0.0). Analysis type: linear.;Fluid intelligence test - Number of fluid intelligence questions attempted within time limit	3.46e-16
CL-0000062	osteoblast	EFO_0004502;adiponectin measurement	0.000255959			CL-0000047	neuronal stem cell	UKB phenotype field: 23099 (f.23099.0.0). Analysis type: linear.;Impedance measures - Body fat percentage	8.27e-06
CL-0000062	osteoblast	EFO_0004509;hemoglobin measurement	3.33e-73			CL-0000047	neuronal stem cell	UKB phenotype field: 23101 (f.23101.0.0). Analysis type: linear.;Impedance measures - Whole body fat-free mass	6.96e-05
CL-0000062	osteoblast	EFO_0004526;mean corpuscular volume	4.53e-50			CL-0000047	neuronal stem cell	UKB phenotype field: 23102 (f.23102.0.0). Analysis type: linear.;Impedance measures - Whole body water mass	4.41e-05
CL-0000062	osteoblast	EFO_0004527;mean corpuscular hemoglobin	2.58e-05			CL-0000047	neuronal stem cell	UKB phenotype field: 23105 (f.23105.0.0). Analysis type: linear.;Impedance measures - Basal metabolic rate	1.66e-06
CL-0000062	osteoblast	EFO_0004528;mean corpuscular hemoglobin concentration	1e-09			CL-0000047	neuronal stem cell	UKB phenotype field: 23106 (f.23106.0.0). Analysis type: linear.;Impedance measures - Impedance of whole body	3.63e-22
CL-0000062	osteoblast	EFO_0004529;lipid measurement	1.11e-12			CL-0000047	neuronal stem cell	UKB phenotype field: 23109 (f.23109.0.0). Analysis type: linear.;Impedance measures - Impedance of arm (right)	3.1e-37
CL-0000062	osteoblast	EFO_0004530;triglyceride measurement	3.58e-157			CL-0000047	neuronal stem cell	UKB phenotype field: 23110 (f.23110.0.0). Analysis type: linear.;Impedance measures - Impedance of arm (left)	6.96e-23
CL-0000062	osteoblast	EFO_0004530;EFO_0005105;triglyceride measurement;lipid or lipoprotein measurement	1.64e-10			CL-0000047	neuronal stem cell	UKB phenotype field: 23113 (f.23113.0.0). Analysis type: linear.;Impedance measures - Leg fat-free mass (right)	1.47e-06
CL-0000062	osteoblast	EFO_0004530;EFO_0007878;triglyceride measurement	2e-20			CL-0000047	neuronal stem cell	UKB phenotype field: 23114 (f.23114.0.0). Analysis type: linear.;Impedance measures - Leg predicted mass (right)	1.91e-06
CL-0000062	osteoblast	EFO_0004531;urate measurement	0			CL-0000047	neuronal stem cell	UKB phenotype field: 23117 (f.23117.0.0). Analysis type: linear.;Impedance measures - Leg fat-free mass (left)	3.19e-07
CL-0000062	osteoblast	EFO_0004531;EFO_0003923;bone density	6.3e-07			CL-0000047	neuronal stem cell	UKB phenotype field: 23118 (f.23118.0.0). Analysis type: linear.;Impedance measures - Leg predicted mass (left)	4.51e-06
CL-0000062	osteoblast	EFO_0004532;serum gamma-glutamyl transferase measurement	4.32e-41			CL-0000047	neuronal stem cell	UKB phenotype field: 23127 (f.23127.0.0). Analysis type: linear.;Impedance measures - Trunk fat percentage	1.44e-10
CL-0000062	osteoblast	EFO_0004533;alkaline phosphatase measurement	1.14e-208			CL-0000047	neuronal stem cell	UKB phenotype field: 23128 (f.23128.0.0). Analysis type: linear.;Impedance measures - Trunk fat mass	5.44e-09
CL-0000062	osteoblast	EFO_0004534;creatine kinase measurement	3.93e-05			CL-0000047	neuronal stem cell	UKB phenotype field: 23129 (f.23129.0.0). Analysis type: linear.;Impedance measures - Trunk fat-free mass	1.25e-06
CL-0000062	osteoblast	EFO_0004541;HbA1c measurement	3.2e-40			CL-0000047	neuronal stem cell	UKB phenotype field: 23130 (f.23130.0.0). Analysis type: linear.;Impedance measures - Trunk predicted mass	3.17e-06
CL-0000062	osteoblast	EFO_0004570;bilirubin measurement	1.76e-07			CL-0000047	neuronal stem cell	UKB phenotype field: 1747 (1747_1). Analysis type: logistic. Multi code phenotype. For estimation of SNP heritability, sample prevalence was used as population prevalence.;Hair colour (natural, before greying): Blonde	3.73e-13
CL-0000062	osteoblast	EFO_0004573;chemerin measurement	2.4e-23			CL-0000047	neuronal stem cell	UKB phenotype field: 1747 (1747_2). Analysis type: logistic. Multi code phenotype. For estimation of SNP heritability, sample prevalence was used as population prevalence.;Hair colour (natural, before greying): Red	2.64e-179
CL-0000062	osteoblast	EFO_0004574;total cholesterol measurement	1.31e-62			CL-0000047	neuronal stem cell	UKB phenotype field: 1747 (1747_3). Analysis type: logistic. Multi code phenotype. For estimation of SNP heritability, sample prevalence was used as population prevalence.;Hair colour (natural, before greying): Light brown	2.43e-06
CL-0000062	osteoblast	EFO_0004574;EFO_0001645;total cholesterol measurement;coronary artery disease	2.32e-22			CL-0000047	neuronal stem cell	UKB phenotype field: 1747 (1747_4). Analysis type: logistic. Multi code phenotype. For estimation of SNP heritability, sample prevalence was used as population prevalence.;Hair colour (natural, before greying): Dark brown	1.34e-43
CL-0000062	osteoblast	EFO_0004574;EFO_0004530;EFO_0004611;EFO_0004612;cholesterol measurement	1.04e-09			CL-0000047	neuronal stem cell	UKB phenotype field: 1747 (1747_5). Analysis type: logistic. Multi code phenotype. For estimation of SNP heritability, sample prevalence was used as population prevalence.;Hair colour (natural, before greying): Black	1.32e-13
CL-0000062	osteoblast	EFO_0004574;EFO_0006336;EFO_0004530;EFO_0006335;EFO_0004348;EFO_0007928;EFO_0004468;EFO_0004340;EFO_0004612;cholesterol measurement; BMI; other measurements	3.15e-60			CL-0000047	neuronal stem cell	UKB phenotype field: 2395 (2395_1). Analysis type: logistic. Multi code phenotype. For estimation of SNP heritability, sample prevalence was used as population prevalence.;Male-specific factors - Hair/balding pattern: Pattern 1	1.22e-82
CL-0000062	osteoblast	EFO_0004575;e-selectin measurement	9.81e-92			CL-0000047	neuronal stem cell	UKB phenotype field: 2395 (2395_2). Analysis type: logistic. Multi code phenotype. For estimation of SNP heritability, sample prevalence was used as population prevalence.;Male-specific factors - Hair/balding pattern: Pattern 2	1.58e-120
CL-0000062	osteoblast	EFO_0004577;infant head circumference	7.79e-09			CL-0000047	neuronal stem cell	UKB phenotype field: 2395 (2395_3). Analysis type: logistic. Multi code phenotype. For estimation of SNP heritability, sample prevalence was used as population prevalence.;Male-specific factors - Hair/balding pattern: Pattern 3	1.09e-140
CL-0000062	osteoblast	EFO_0004582;EFO_0004532;liver enzyme measurement, serum gamma-glutamyl transferase measurement	0.00024077			CL-0000047	neuronal stem cell	UKB phenotype field: 2395 (2395_4). Analysis type: logistic. Multi code phenotype. For estimation of SNP heritability, sample prevalence was used as population prevalence.;Male-specific factors - Hair/balding pattern: Pattern 4	8.11e-88
CL-0000062	osteoblast	EFO_0004584;mean platelet volume	0			CL-0000047	neuronal stem cell	UKB phenotype field: 6144 (6144_3). Analysis type: logistic. Multi code phenotype (multiple answers are allowed). Phenotype field used: Phenotype field used: f.6144.0.0-3. For estimation of SNP heritability, sample prevalence was used as population prevalence.;Never eat eggs, dairy, wheat, sugar: Wheat products	4.17e-15
CL-0000062	osteoblast	EFO_0004587;lymphocyte count	0			CL-0000047	neuronal stem cell	UKB phenotype field: 6149 (6149_1). Analysis type: logistic. Multi code phenotype (multiple answers are allowed). Phenotype field used: Phenotype field used: f.6149.0.0-5. Replace -7 to 0 (None of the above, always control). For estimation of SNP heritability, sample prevalence was used as population prevalence.;Mouth/teeth dental problems: Mouth ulcers	1.76e-157
CL-0000062	osteoblast	EFO_0004607;duodenal ulcer	3.85e-07			CL-0000047	neuronal stem cell	UKB phenotype field: 6150 (6150_2). Analysis type: logistic. Multi code phenotype (multiple answers are allowed). Phenotype field used: Phenotype field used: f.6150.0.0-3. Replace -7 to 0 (None of the above, always control). For estimation of SNP heritability, sample prevalence was used as population prevalence.;Vascular/heart problems diagnosed by doctor: Angina	2.48e-20
CL-0000062	osteoblast	EFO_0004611;low density lipoprotein cholesterol measurement	3.58e-84			CL-0000047	neuronal stem cell	UKB phenotype field: 6152 (6152_8). Analysis type: logistic. Multi code phenotype (multiple answers are allowed). Phenotype field used: Phenotype field used: f.6152.0.0-4. Replace -7 to 0 (None of the above, always control). Population prevalence: 0.043 (PMID: 24162900).;Asthma	2.7e-15
CL-0000062	osteoblast	EFO_0004612;high density lipoprotein cholesterol measurement	2.91e-153			CL-0000047	neuronal stem cell	UKB phenotype field: 6152 (6152_9). Analysis type: logistic. Multi code phenotype (multiple answers are allowed). Phenotype field used: Phenotype field used: f.6152.0.0-4. Replace -7 to 0 (None of the above, always control). Population prevalence: 0.244 (PMID: 15139568).;Hayfever, allergic rhinitis or eczema	1.16e-17
CL-0000062	osteoblast	EFO_0004614;apolipoprotein A 1 measurement	1.72e-11			CL-0000047	neuronal stem cell	UKB phenotype field: 6159 (6159_1). Analysis type: logistic. Multi code phenotype (multiple answers are allowed). Phenotype field used: Phenotype field used: f.6159.0.0-6. Replace -7 to 0 (None of the above, always control). For estimation of SNP heritability, sample prevalence was used as population prevalence.;Pain type(s) experienced in last month: Headache	5.15e-144
CL-0000062	osteoblast	EFO_0004619;factor VII measurement	1.17e-05			CL-0000047	neuronal stem cell	UKB phenotype field: 6159 (6159_7). Analysis type: logistic. Multi code phenotype (multiple answers are allowed). Phenotype field used: Phenotype field used: f.6159.0.0-6. Replace -7 to 0 (None of the above, always control). For estimation of SNP heritability, sample prevalence was used as population prevalence.;Pain type(s) experienced in last month: Knee pain	0.000801623
CL-0000062	osteoblast	EFO_0004623;fibrinogen measurement	6.28e-15			CL-0000047	neuronal stem cell	UKB phenotype field: 6162 (6162_4). Analysis type: logistic. Multi code phenotype (multiple answers are allowed). Phenotype field used: f.6162.0.0-3. Replace -7 to 0 (None of the above, always control). For estimation of SNP heritability, sample prevalence was used as population prevalence.;Types of transport used (excluding work): Cycle	8.94e-193
CL-0000062	osteoblast	EFO_0004623;EFO_0001645;fibrinogen measurement;coronary artery disease	6.67e-40			CL-0000047	neuronal stem cell	UKB phenotype field: 6164 (6164_2). Analysis type: logistic. Multi code phenotype (multiple answers are allowed). Phenotype field used: f.6164.0.0-4. Replace -7 to 0 (None of the above, always control). For estimation of SNP heritability, sample prevalence was used as population prevalence.;physical activity	9.07e-156
CL-0000062	osteoblast	EFO_0004629;von Willebrand factor measurement	1.75e-17			CL-0000047	neuronal stem cell	UKB phenotype field: 20002 (20002_1065). Analysis type: logistic. Multi code phenotype (multiple answers are allowed). Phenotype field used: f.20002.0.0-28. Replace 99999 to 0 (unclassifiable, always control). Population prevalence: 0.417 (PMID: 12746359, England from Table 3).;Non-cancer illness code, self-reported: hypertension	0.000100579
CL-0000062	osteoblast	EFO_0004630;factor VIII measurement	2.41e-11			CL-0000047	neuronal stem cell	UKB phenotype field: 20002 (20002_1226). Analysis type: logistic. Multi code phenotype (multiple answers are allowed). Phenotype field used: f.20002.0.0-28. Replace 99999 to 0 (unclassifiable, always control). Population prevalence: 0.0382 (PMID: 24423323).;Non-cancer illness code, self-reported: hypothyroidism/myxoedema	2.1e-95
CL-0000062	osteoblast	EFO_0004631;vitamin D measurement	2.23e-08			CL-0000047	neuronal stem cell	UKB phenotype field: 20002 (20002_1465). Analysis type: logistic. Multi code phenotype (multiple answers are allowed). Phenotype field used: f.20002.0.0-28. Replace 99999 to 0 (unclassifiable, always control). For estimation of SNP heritability, sample prevalence was used as population prevalence.;Non-cancer illness code, self-reported: osteoarthritis	1.13e-06
CL-0000062	osteoblast	EFO_0004632;nevus count	1.68e-08			CL-0000047	neuronal stem cell	UKB phenotype field: 20107 (20107_1). Analysis type: logistic. Multi code phenotype (multiple answers are allowed). Phenotype field used: f.20107.0.0-9. Replace -17 and -27 to 0 (None of the above, always control). For estimation of SNP heritability, sample prevalence was used as population prevalence.;Illnesses of father: Heart disease	3.59e-10
CL-0000062	osteoblast	EFO_0004632;EFO_0000389;cutaneous melanoma	6.34e-38			CL-0000047	neuronal stem cell	UKB phenotype field: 20107 (20107_3). Analysis type: logistic. Multi code phenotype (multiple answers are allowed). Phenotype field used: f.20107.0.0-9. Replace -17 and -27 to 0 (None of the above, always control). For estimation of SNP heritability, sample prevalence was used as population prevalence.;Illnesses of father: Lung cancer	2.83e-21
CL-0000062	osteoblast	EFO_0004633;protein C measurement	4.36e-15			CL-0000047	neuronal stem cell	UKB phenotype field: 20107 (20107_8). Analysis type: logistic. Multi code phenotype (multiple answers are allowed). Phenotype field used: f.20107.0.0-9. Replace -17 and -27 to 0 (None of the above, always control). For estimation of SNP heritability, sample prevalence was used as population prevalence.;Illnesses of father: High blood pressure	5.81e-07
CL-0000062	osteoblast	EFO_0004641;white matter integrity	5.29e-10			CL-0000047	neuronal stem cell	UKB phenotype field: 20107 (20107_13). Analysis type: logistic. Multi code phenotype (multiple answers are allowed). Phenotype field used: f.20107.0.0-9. Replace -17 and -27 to 0 (None of the above, always control). For estimation of SNP heritability, sample prevalence was used as population prevalence.;Illnesses of father: Prostate cancer	6.46e-17
CL-0000062	osteoblast	EFO_0004644;EFO_0007768;TPE interval measurement;response to exercise	8.14e-08			CL-0000047	neuronal stem cell	UKB phenotype field: 20116 (20116_1_2). Analysis type: logistic. Phenotype code contrast: 1 vs 2. Case label: Previous. Control label: Current. Multi code phenotype. Previous vs Current, replace Never to NA. For estimation of SNP heritability, sample prevalence was used as population prevalence.;Smoking status: Previous vs Current	3.39e-23
CL-0000062	osteoblast	EFO_0004683;wet macular degeneration	1.32e-06			CL-0000047	neuronal stem cell	UKB phenotype field: 20117 (20117_0). Analysis type: logistic. Multi code phenotype. For estimation of SNP heritability, sample prevalence was used as population prevalence.;Alcohol - Alcohol drinker status: Never	1.72e-08
CL-0000062	osteoblast	EFO_0004684;tumor necrosis factor-alpha measurement	0.000112086			CL-0000047	neuronal stem cell	UKB phenotype field: 41202 (41202_I25). Analysis type: logistic. Multi code phenotype (multiple codes are allowed to assign). Phenotype field used: f.41202.0.0-379. Population prevalence: 0.064 (PMID: 24795124).;Diagnoses - main ICD10: I25 Chronic ischemic heart disease	9.38e-09
CL-0000062	osteoblast	EFO_0004695;intraocular pressure measurement	9.04e-29			CL-0000047	neuronal stem cell	UKB phenotype field: 41204 (41204_E03). Analysis type: logistic. Multi code phenotype (multiple codes are allowed to assign). Phenotype field used: f.41204.0.0-434. For estimation of SNP heritability, sample prevalence was used as population prevalence.;Diagnoses - secondary ICD10: E03 Other hypothyroidism	1.09e-32
CL-0000062	osteoblast	EFO_0004696;sex hormone-binding globulin measurement	2.87e-88			CL-0000047	neuronal stem cell	UKB phenotype field: 41204 (41204_E11). Analysis type: logistic. Multi code phenotype (multiple codes are allowed to assign). Phenotype field used: f.41204.0.0-434. Population prevalence: 0.073 (WHO Global report of diabetes (apps.who.int/iris/bitstream/10665/24871/1/9789241565257_eng.pdf)).;Diagnoses - secondary ICD10: E11 Type 2 diabetes mellitus	0.000542854
CL-0000062	osteoblast	EFO_0004698;insomnia	1.91e-06			CL-0000047	neuronal stem cell	UKB phenotype field: 41204 (41204_I10). Analysis type: logistic. Multi code phenotype (multiple codes are allowed to assign). Phenotype field used: f.41204.0.0-434. For estimation of SNP heritability, sample prevalence was used as population prevalence.;Diagnoses - secondary ICD10: I10 Essential (primary) hypertension	2.12e-05
CL-0000062	osteoblast	EFO_0004704;age at menopause	1.46e-10			CL-0000047	neuronal stem cell	UKB phenotype field: 41204 (41204_I48). Analysis type: logistic. Multi code phenotype (multiple codes are allowed to assign). Phenotype field used: f.41204.0.0-434. Population prevalence: 0.025 (Public health england (https://www.gov.uk/government/publications/atrial-fibrillation-prevalence-estimates-for-local-populations)).;Diagnoses - secondary ICD10: I48 Atrial fibrillation and flutter	1.32e-16
CL-0000062	osteoblast	EFO_0004710;pelvic organ prolapse	1.66e-11			CL-0000047	neuronal stem cell	UKB phenotype field: 41204 (41204_K57). Analysis type: logistic. Multi code phenotype (multiple codes are allowed to assign). Phenotype field used: f.41204.0.0-434. For estimation of SNP heritability, sample prevalence was used as population prevalence.;Diagnoses - secondary ICD10: K57 Diverticular disease of intestine	6.45e-05
CL-0000062	osteoblast	EFO_0004723;coronary artery calcification	6.54e-05			CL-0000047	neuronal stem cell	UKB phenotype field: 41204 (41204_Z86). Analysis type: logistic. Multi code phenotype (multiple codes are allowed to assign). Phenotype field used: f.41204.0.0-434. For estimation of SNP heritability, sample prevalence was used as population prevalence.;Diagnoses - secondary ICD10: Z86 Personal history of certain other diseases	2.25e-19
CL-0000062	osteoblast	EFO_0004725;EFO_0004566;metabolite measurement;body weight gain	1.01e-09			CL-0000047	neuronal stem cell	UKB phenotype field: 41204 (41204_Z88). Analysis type: logistic. Multi code phenotype (multiple codes are allowed to assign). Phenotype field used: f.41204.0.0-434. For estimation of SNP heritability, sample prevalence was used as population prevalence.;Diagnoses - secondary ICD10: Z88 Allergy status to drug/meds/biol subst	0.000260933
CL-0000062	osteoblast	EFO_0004731;eye measurement	6.59e-22			CL-0000047	neuronal stem cell	UKB phenotype field: 41204 (41204_Z92). Analysis type: logistic. Multi code phenotype (multiple codes are allowed to assign). Phenotype field used: f.41204.0.0-434. For estimation of SNP heritability, sample prevalence was used as population prevalence.;Diagnoses - secondary ICD10: Z92 Personal history of medical treatment	7.19e-13
CL-0000062	osteoblast	EFO_0004735;serum alanine aminotransferase measurement	2.84e-38			CL-0000047	neuronal stem cell	UKB phenotype field: 41204 (41204_Z95). Analysis type: logistic. Multi code phenotype (multiple codes are allowed to assign). Phenotype field used: f.41204.0.0-434. For estimation of SNP heritability, sample prevalence was used as population prevalence.;Diagnoses - secondary ICD10: Z95 Presence of cardiac and vascular implants and grafts	0.000674642
CL-0000062	osteoblast	EFO_0004736;aspartate aminotransferase measurement	3.31e-48			CL-0000047	neuronal stem cell	UKB phenotype field: 20403 (f.20403.0.0). Analysis type: linear.;Amount of alcohol drunk on a typical drinking day	3.07e-179
CL-0000062	osteoblast	EFO_0004742;EFO_0004761;renal system measurement;uric acid measurement	0.000633246			CL-0000047	neuronal stem cell	UKB phenotype field: 20416 (f.20416.0.0). Analysis type: linear.;Frequency of consuming six or more units of alcohol	3.47e-192
CL-0000062	osteoblast	EFO_0004746;lipoprotein-associated phospholipase A(2) measurement	2.87e-05			CL-0000047	neuronal stem cell	UKB phenotype field: 20511 (f.20511.0.0). Analysis type: linear.;Depression - Recent poor appetite or overeting	1.3e-09
CL-0000062	osteoblast	EFO_0004747;protein measurement	3.92e-39			CL-0000047	neuronal stem cell	UKB phenotype field: 20519 (f.20519.0.0). Analysis type: linear.;Depression - Recent feelings of tiredness or low enery	3.84e-26
CL-0000062	osteoblast	EFO_0004748;thyroid stimulating hormone measurement	5.85e-38			CL-0000062	osteoblast	EFO_0000094;B-cell acute lymphoblastic leukemia	1.57e-07
CL-0000062	osteoblast	EFO_0004761;uric acid measurement	1.81e-05			CL-0000062	osteoblast	EFO_0000095;chronic lymphocytic leukemia	2.29e-06
CL-0000062	osteoblast	EFO_0004762;vascular endothelial growth factor measurement	0.000625984			CL-0000062	osteoblast	EFO_0000174;Ewing sarcoma	9.84e-05
CL-0000062	osteoblast	EFO_0004784;self reported educational attainment	7e-08			CL-0000062	osteoblast	EFO_0000289;bipolar disorder	1.87e-108
CL-0000062	osteoblast	EFO_0004810;interleukin-6 measurement	2.28e-08			CL-0000062	osteoblast	EFO_0000305;breast carcinoma	0.000258775
CL-0000062	osteoblast	EFO_0004833;neutrophil count	1.8e-11			CL-0000062	osteoblast	EFO_0000311;obsolete_cancer	6.89e-159
CL-0000062	osteoblast	EFO_0004838;calcium measurement	4.27e-34			CL-0000062	osteoblast	EFO_0000341;chronic obstructive pulmonary disease	4.88e-79
CL-0000062	osteoblast	EFO_0004840;EFO_0004346;cortical thickness	1.86e-40			CL-0000062	osteoblast	EFO_0000384;Crohn's disease	5.26e-20
CL-0000062	osteoblast	EFO_0004842;eosinophil count	1.28e-22			CL-0000062	osteoblast	EFO_0000403;diffuse large B-cell lymphoma	4.67e-10
CL-0000062	osteoblast	EFO_0004847;EFO_0005670;age at onset;smoking initiation	8.4e-05			CL-0000062	osteoblast	EFO_0000516;obsolete_glaucoma	1.07e-08
CL-0000062	osteoblast	EFO_0004872;inflammatory biomarker measurement	0.000927454			CL-0000062	osteoblast	EFO_0000538;hypertrophic cardiomyopathy	1.17e-47
CL-0000062	osteoblast	EFO_0004874;memory performance	0.000228599			CL-0000062	osteoblast	EFO_0000571;lung adenocarcinoma	4.78e-08
CL-0000062	osteoblast	EFO_0004875;mathematical ability	1.41e-08			CL-0000062	osteoblast	EFO_0000676;MONDO_0005148;psoriasis;type 2 diabetes mellitus	0.000641055
CL-0000062	osteoblast	EFO_0004908;testosterone measurement	2.27e-27			CL-0000062	osteoblast	EFO_0000681;renal cell carcinoma	3.38e-13
CL-0000062	osteoblast	EFO_0004980;appendicular lean mass	2.38e-132			CL-0000062	osteoblast	EFO_0000685;rheumatoid arthritis	1.63e-47
CL-0000062	osteoblast	EFO_0004983;complement C3 measurement	1.15e-08			CL-0000062	osteoblast	EFO_0000685;EFO_0001060;rheumatoid arthritis;celiac disease	2.63e-34
CL-0000062	osteoblast	EFO_0004995;lean body mass	1.14e-27			CL-0000062	osteoblast	EFO_0000685;EFO_0009459;EFO_0007791;rheumatoid arthritis;ACPA-positive rheumatoid arthritis	8.96e-50
CL-0000062	osteoblast	EFO_0005091;monocyte count	0			CL-0000062	osteoblast	EFO_0000685;EFO_1000630;rheumatoid arthritis;marginal zone B-cell lymphoma	1.54e-38
CL-0000062	osteoblast	EFO_0005093;hip circumference	7.9e-56			CL-0000062	osteoblast	EFO_0000707;squamous cell carcinoma	0.000335621
CL-0000062	osteoblast	EFO_0005116;urinary metabolite measurement	2.08e-14			CL-0000062	osteoblast	EFO_0000717;systemic scleroderma	3.55e-35
CL-0000062	osteoblast	EFO_0005192;red blood cell distribution width	4.92e-61			CL-0000062	osteoblast	EFO_0000729;ulcerative colitis	8.58e-17
CL-0000062	osteoblast	EFO_0005193;serum IgG glycosylation measurement	2.52e-11			CL-0000062	osteoblast	EFO_0000768;idiopathic pulmonary fibrosis	4.79e-06
CL-0000062	osteoblast	EFO_0005208;glomerular filtration rate	4.03e-253			CL-0000062	osteoblast	EFO_0000783;myositis	1.99e-05
CL-0000062	osteoblast	EFO_0005213;central corneal thickness	3.16e-29			CL-0000062	osteoblast	EFO_0001054;leprosy	3.34e-10
CL-0000062	osteoblast	EFO_0005271;EFO_0004530;sleep duration;triglyceride measurement	2.81e-41			CL-0000062	osteoblast	EFO_0001060;celiac disease	6.28e-34
CL-0000062	osteoblast	EFO_0005418;serum dimethylarginine measurement	2.13e-10			CL-0000062	osteoblast	EFO_0001071;EFO_1000650;EFO_0005842;EFO_1001515;EFO_0001663;EFO_1001516;EFO_0000305;EFO_0001075;EFO_0000571;EFO_0000708;diverse cancers	1.1e-05
CL-0000062	osteoblast	EFO_0005653;serum metabolite measurement	1.61e-15			CL-0000062	osteoblast	EFO_0001358;post-traumatic stress disorder	5.4e-86
CL-0000062	osteoblast	EFO_0005664;blood metabolite measurement	2.74e-43			CL-0000062	osteoblast	EFO_0001645;coronary artery disease	0.000232273
CL-0000062	osteoblast	EFO_0005665;white matter hyperintensity measurement	4.79e-16			CL-0000062	osteoblast	EFO_0001663;prostate carcinoma	2.39e-21
CL-0000062	osteoblast	EFO_0005671;smoking behaviour measurement	1.63e-08			CL-0000062	osteoblast	EFO_0001663;EFO_0000305;EFO_0001075;prostate carcinoma;breast carcinoma;ovarian carcinoma	6.06e-06
CL-0000062	osteoblast	EFO_0005674;white matter microstructure measurement	1.88e-25			CL-0000062	osteoblast	EFO_0002690;systemic lupus erythematosus	0.000215488
CL-0000062	osteoblast	EFO_0005680;omega-6 polyunsaturated fatty acid measurement	3.17e-18			CL-0000062	osteoblast	EFO_0003095;non-alcoholic fatty liver disease	7.24e-11
CL-0000062	osteoblast	EFO_0005763;pulse pressure measurement	2.33e-241			CL-0000062	osteoblast	EFO_0003106;pneumonia	5.99e-07
CL-0000062	osteoblast	EFO_0005763;MONDO_0011847;pulse pressure measurement	5.19e-19			CL-0000062	osteoblast	EFO_0003761;MONDO_0005090;unipolar depression;schizophrenia	1.54e-13
CL-0000062	osteoblast	EFO_0005842;colorectal cancer	1.81e-45			CL-0000062	osteoblast	EFO_0003780;Behcet's syndrome	3.5e-06
CL-0000062	osteoblast	EFO_0005842;EFO_0005406;colorectal cancer;colorectal adenoma	2.52e-18			CL-0000062	osteoblast	EFO_0003888;EFO_0003756;EFO_0004337;attention deficit hyperactivity disorder;autism spectrum disorder	7.72e-27
CL-0000062	osteoblast	EFO_0005842;MONDO_0021392;colorectal cancer;polyp of large intestine	3.75e-07			CL-0000062	osteoblast	EFO_0003888;EFO_0003761;EFO_0003756;MONDO_0005090;EFO_0000289;ADHD;UP;ASD;SCZ;BP	2.32e-05
CL-0000062	osteoblast	EFO_0005851;height-adjusted body mass index	8.41e-05			CL-0000062	osteoblast	EFO_0003898;ankylosing spondylitis	4.29e-13
CL-0000062	osteoblast	EFO_0005922;esophageal squamous cell carcinoma	9.9e-14			CL-0000062	osteoblast	EFO_0003898;EFO_0000676;EFO_0000729;EFO_0000384;EFO_0004268;ankylosing spondylitis;psoriasis;ulcerative colitis;Crohn's disease;sclerosing cholangitis	4.86e-15
CL-0000062	osteoblast	EFO_0006312;mitochondrial DNA measurement	2.44e-45			CL-0000062	osteoblast	EFO_0003924;hair color	3.57e-24
CL-0000062	osteoblast	EFO_0006334;total iron binding capacity	8.2e-23			CL-0000062	osteoblast	EFO_0003948;gastroesophageal reflux disease	0.000173064
CL-0000062	osteoblast	EFO_0006335;systolic blood pressure	0			CL-0000062	osteoblast	EFO_0003949;eye color	6.05e-150
CL-0000062	osteoblast	EFO_0006336;diastolic blood pressure	0.000162535			CL-0000062	osteoblast	EFO_0003959;cleft lip	6.3e-17
CL-0000062	osteoblast	EFO_0006336;EFO_0004329;diastolic blood pressure;alcohol drinking	1.26e-05			CL-0000062	osteoblast	EFO_0004191;androgenetic alopecia	1.73e-38
CL-0000062	osteoblast	EFO_0006340;mean arterial pressure	7.34e-10			CL-0000062	osteoblast	EFO_0004209;hypospadias	8.7e-09
CL-0000062	osteoblast	EFO_0006502;mammographic density percentage	1.16e-09			CL-0000062	osteoblast	EFO_0004214;Abdominal Aortic Aneurysm	0.000229799
CL-0000062	osteoblast	EFO_0006523;symmetrical dimethylarginine measurement	6.65e-07			CL-0000062	osteoblast	EFO_0004239;chronic hepatitis B virus infection	4.2e-07
CL-0000062	osteoblast	EFO_0006527;EFO_0004612;high density lipoprotein cholesterol measurement	6.83e-25			CL-0000062	osteoblast	EFO_0004247;mood disorder	3.44e-11
CL-0000062	osteoblast	EFO_0006527;EFO_0006335;systolic blood pressure	1.36e-07			CL-0000062	osteoblast	EFO_0004254;membranous glomerulonephritis	4.25e-05
CL-0000062	osteoblast	EFO_0006782;cups of coffee per day measurement	8.26e-17			CL-0000062	osteoblast	EFO_0004268;sclerosing cholangitis	2.52e-56
CL-0000062	osteoblast	EFO_0006812;MONDO_0005147;autoimmune thyroid disease;type 1 diabetes mellitus	1.88e-05			CL-0000062	osteoblast	EFO_0004273;scoliosis	2.6e-08
CL-0000062	osteoblast	EFO_0006920;BNP measurement	0.000940485			CL-0000062	osteoblast	EFO_0004274;gout	4.43e-09
CL-0000062	osteoblast	EFO_0006925;lipoprotein A measurement	1.1e-22			CL-0000062	osteoblast	EFO_0004284;upper aerodigestive tract neoplasm	8.92e-06
CL-0000062	osteoblast	EFO_0006930;brain volume measurement	9.76e-46			CL-0000062	osteoblast	EFO_0004294;left atrial function	0.000340257
CL-0000062	osteoblast	EFO_0006936;optic disc measurement	1.63e-36			CL-0000062	osteoblast	EFO_0004311;heart function measurement	9.41e-06
CL-0000062	osteoblast	EFO_0006937;optic disc area measurement	4.02e-20			CL-0000062	osteoblast	EFO_0004318;smoking behavior	1.78e-15
CL-0000062	osteoblast	EFO_0006939;cup-to-disc ratio measurement	2.24e-53			CL-0000062	osteoblast	EFO_0004319;smoking cessation	1.48e-06
CL-0000062	osteoblast	EFO_0006941;grip strength measurement	5.4e-07			CL-0000062	osteoblast	EFO_0004326;heart rate	2.62e-10
CL-0000062	osteoblast	EFO_0006942;facial pigmentation measurement	1.11e-08			CL-0000062	osteoblast	EFO_0004327;electrocardiography	7.17e-11
CL-0000062	osteoblast	EFO_0007117;carotid artery intima media thickness	4.17e-12			CL-0000062	osteoblast	EFO_0004337;intelligence	5.9e-16
CL-0000062	osteoblast	EFO_0007614;asthma exacerbation measurement	5.72e-06			CL-0000062	osteoblast	EFO_0004340;body mass index	1.23e-20
CL-0000062	osteoblast	EFO_0007680;gait measurement	1.06e-06			CL-0000062	osteoblast	EFO_0004343;waist-hip ratio	2.77e-11
CL-0000062	osteoblast	EFO_0007701;spine bone mineral density	8.84e-08			CL-0000062	osteoblast	EFO_0004344;birth weight	1.48e-20
CL-0000062	osteoblast	EFO_0007742;EFO_0005054;QRS amplitude;QRS complex	5.67e-05			CL-0000062	osteoblast	EFO_0004348;hematocrit	4.74e-140
CL-0000062	osteoblast	EFO_0007760;eicosapentaenoic acid measurement	1.92e-07			CL-0000062	osteoblast	EFO_0004461;EFO_0006341;transferrin measurement	0.000134599
CL-0000062	osteoblast	EFO_0007778;urinary albumin to creatinine ratio	2.49e-19			CL-0000062	osteoblast	EFO_0004462;PR interval	2.33e-05
CL-0000062	osteoblast	EFO_0007783;mosaic loss of chromosome Y measurement	4.03e-07			CL-0000062	osteoblast	EFO_0004464;brain measurement	1.95e-20
CL-0000062	osteoblast	EFO_0007785;femoral neck bone mineral density	1.9e-05			CL-0000062	osteoblast	EFO_0004465;EFO_0004469;EFO_0004466;fasting blood glucose measurement;HOMA-B;fasting blood insulin measurement	0.000234006
CL-0000062	osteoblast	EFO_0007788;BMI-adjusted waist-hip ratio	7.14e-26			CL-0000062	osteoblast	EFO_0004468;glucose measurement	3.55e-11
CL-0000062	osteoblast	EFO_0007788;EFO_0008343;EFO_0008007;BMI-adjusted waist-hip ratio;age at assessment	5.4e-42			CL-0000062	osteoblast	EFO_0004509;hemoglobin measurement	2.18e-76
CL-0000062	osteoblast	EFO_0007789;BMI-adjusted waist circumference	2.4e-217			CL-0000062	osteoblast	EFO_0004518;creatinine measurement	9.9e-05
CL-0000062	osteoblast	EFO_0007800;body fat percentage	5.06e-06			CL-0000062	osteoblast	EFO_0004526;mean corpuscular volume	5.13e-90
CL-0000062	osteoblast	EFO_0007805;EFO_0003940;HDL cholesterol change measurement	5.45e-35			CL-0000062	osteoblast	EFO_0004527;mean corpuscular hemoglobin	3.94e-05
CL-0000062	osteoblast	EFO_0007806;total cholesterol change measurement	0.000243712			CL-0000062	osteoblast	EFO_0004528;mean corpuscular hemoglobin concentration	9.01e-08
CL-0000062	osteoblast	EFO_0007822;hair colour measurement	2.29e-16			CL-0000062	osteoblast	EFO_0004530;triglyceride measurement	1.24e-26
CL-0000062	osteoblast	EFO_0007825;balding measurement	1.1e-30			CL-0000062	osteoblast	EFO_0004530;EFO_0007878;triglyceride measurement	5.7e-06
CL-0000062	osteoblast	EFO_0007877;risky sexual behaviour measurement	1.5e-05			CL-0000062	osteoblast	EFO_0004531;urate measurement	2.72e-172
CL-0000062	osteoblast	EFO_0007878;alcohol consumption measurement	0.000611874			CL-0000062	osteoblast	EFO_0004531;EFO_0003923;bone density	1.89e-11
CL-0000062	osteoblast	EFO_0007885;JT interval	6.32e-27			CL-0000062	osteoblast	EFO_0004532;serum gamma-glutamyl transferase measurement	0.00023273
CL-0000062	osteoblast	EFO_0007924;tonsillectomy risk measurement	0.000438137			CL-0000062	osteoblast	EFO_0004533;alkaline phosphatase measurement	3.15e-83
CL-0000062	osteoblast	EFO_0007937;blood protein measurement	3.04e-170			CL-0000062	osteoblast	EFO_0004570;bilirubin measurement	3.64e-30
CL-0000062	osteoblast	EFO_0008002;physical activity measurement	2.76e-07			CL-0000062	osteoblast	EFO_0004574;EFO_0001645;total cholesterol measurement;coronary artery disease	2.4e-07
CL-0000062	osteoblast	EFO_0008006;skin aging measurement	1.36e-13			CL-0000062	osteoblast	EFO_0004575;e-selectin measurement	1.92e-116
CL-0000062	osteoblast	EFO_0008039;BMI-adjusted hip circumference	0			CL-0000062	osteoblast	EFO_0004577;infant head circumference	4.94e-13
CL-0000062	osteoblast	EFO_0008204;left ventricular diastolic function measurement	1.65e-14			CL-0000062	osteoblast	EFO_0004582;EFO_0004532;liver enzyme measurement, serum gamma-glutamyl transferase measurement	7.04e-11
CL-0000062	osteoblast	EFO_0008219;macrophage inflammatory protein 1b measurement	5.88e-07			CL-0000062	osteoblast	EFO_0004584;mean platelet volume	2.23e-99
CL-0000062	osteoblast	EFO_0008317;very low density lipoprotein cholesterol measurement	4.61e-09			CL-0000062	osteoblast	EFO_0004587;lymphocyte count	1.59e-98
CL-0000062	osteoblast	EFO_0008354;EFO_0004784;cognitive function measurement, self reported educational attainment	7.84e-10			CL-0000062	osteoblast	EFO_0004617;cystatin C measurement	8.4e-05
CL-0000062	osteoblast	EFO_0008375;macula measurement	0.00035968			CL-0000062	osteoblast	EFO_0004629;von Willebrand factor measurement	4.6e-05
CL-0000062	osteoblast	EFO_0008377;EFO_0008378;mosquito bite reaction itch intensity measurement, mosquito bite reaction size measurement	9.89e-12			CL-0000062	osteoblast	EFO_0004630;factor VIII measurement	2.16e-22
CL-0000062	osteoblast	EFO_0008393;reaction time measurement	5.59e-06			CL-0000062	osteoblast	EFO_0004634;coagulation factor measurement	1.35e-20
CL-0000062	osteoblast	EFO_0008447;neutrophil-to-lymphocyte ratio	0			CL-0000062	osteoblast	EFO_0004683;wet macular degeneration	0.000987323
CL-0000062	osteoblast	EFO_0008487;lateral ventricle volume measurement	1.44e-07			CL-0000062	osteoblast	EFO_0004696;sex hormone-binding globulin measurement	7.31e-31
CL-0000062	osteoblast	EFO_0008596;EFO_0008317;EFO_0004529;chylomicron measurement;very low density lipoprotein cholesterol measurement;lipid measurement	1.3e-110			CL-0000062	osteoblast	EFO_0004725;metabolite measurement	3.53e-07
CL-0000062	osteoblast	EFO_0009132;cholesterol efflux capacity measurement	0.000709396			CL-0000062	osteoblast	EFO_0004725;EFO_0004566;metabolite measurement;body weight gain	1.1e-15
CL-0000062	osteoblast	EFO_0009189;Hyperthyroidism	2.59e-05			CL-0000062	osteoblast	EFO_0004729;vitamin measurement	0.000247173
CL-0000062	osteoblast	EFO_0009270;heel bone mineral density	1.34e-216			CL-0000062	osteoblast	EFO_0004731;eye measurement	0.0001223
CL-0000062	osteoblast	EFO_0009332;executive function measurement	2.34e-07			CL-0000062	osteoblast	EFO_0004735;serum alanine aminotransferase measurement	6.66e-30
CL-0000062	osteoblast	EFO_0009351;Anti-varicella zoster virus IgG measurement	2.14e-05			CL-0000062	osteoblast	EFO_0004736;aspartate aminotransferase measurement	3.1e-07
CL-0000062	osteoblast	EFO_0009473;hemolysis	1.67e-07			CL-0000062	osteoblast	EFO_0004741;blood urea nitrogen measurement	5.36e-17
CL-0000062	osteoblast	EFO_0009552;hemorrhoid	1.53e-07			CL-0000062	osteoblast	EFO_0004742;EFO_0004761;renal system measurement;uric acid measurement	4.2e-17
CL-0000062	osteoblast	EFO_0009695;household income	1.93e-14			CL-0000062	osteoblast	EFO_0004747;protein measurement	7.11e-18
CL-0000062	osteoblast	EFO_0009751;facial asymmetry measurement	9.76e-24			CL-0000062	osteoblast	EFO_0004761;uric acid measurement	2.69e-06
CL-0000062	osteoblast	EFO_0009773;proline measurement	3.8e-16			CL-0000062	osteoblast	EFO_0004840;EFO_0004346;cortical thickness	6.5e-19
CL-0000062	osteoblast	EFO_0009775;threonine measurement	8.29e-09			CL-0000062	osteoblast	EFO_0004842;eosinophil count	6.06e-79
CL-0000062	osteoblast	EFO_0009819;comparative body size at age 10, self-reported	5.86e-22			CL-0000062	osteoblast	EFO_0004863;recombination rate	5.02e-10
CL-0000062	osteoblast	EFO_0009944;Antiglaucoma preparations and miotics use measurement	0			CL-0000062	osteoblast	EFO_0004870;sleep measurement	4.58e-14
CL-0000062	osteoblast	EFO_0009959;diverticular disease	1.62e-11			CL-0000062	osteoblast	EFO_0004884;breast size	6.35e-16
CL-0000062	osteoblast	EFO_0009964;bipolar II disorder	1.45e-08			CL-0000062	osteoblast	EFO_0004886;intracranial volume measurement	1.01e-170
CL-0000062	osteoblast	EFO_0010056;liver iron measurement	5.02e-20			CL-0000062	osteoblast	EFO_0004908;testosterone measurement	4.08e-84
CL-0000062	osteoblast	EFO_0010066;corneal hysteresis	3.96e-05			CL-0000062	osteoblast	EFO_0004983;complement C3 measurement	5.24e-05
CL-0000062	osteoblast	EFO_0010067;corneal resistance factor	5.1e-61			CL-0000062	osteoblast	EFO_0004999;N-glycan measurement	9.56e-05
CL-0000062	osteoblast	EFO_0010078;dentures	2.99e-33			CL-0000062	osteoblast	EFO_0005035;EFO_0006930;hippocampal volume;brain volume measurement	6.34e-152
CL-0000062	osteoblast	EFO_0010089;bitter beverage consumption measurement	7.23e-15			CL-0000062	osteoblast	EFO_0005091;monocyte count	2.01e-16
CL-0000062	osteoblast	EFO_0010100;multisite chronic pain	1.93e-05			CL-0000062	osteoblast	EFO_0005110;fatty acid measurement	2.15e-07
CL-0000062	osteoblast	EFO_0010118;sphingomyelin measurement	1.78e-13			CL-0000062	osteoblast	EFO_0005112;EFO_0005939;gestational age	0.000311478
CL-0000062	osteoblast	EFO_0010158;sugar consumption measurement	8.35e-07			CL-0000062	osteoblast	EFO_0005127;cancer biomarker measurement	1.63e-05
CL-0000062	osteoblast	EFO_0010222;ceramide measurement	3.15e-52			CL-0000062	osteoblast	EFO_0005192;red blood cell distribution width	1.49e-145
CL-0000062	osteoblast	EFO_0010226;phosphatidylcholine measurement	4.3e-22			CL-0000062	osteoblast	EFO_0005193;serum IgG glycosylation measurement	2.8e-23
CL-0000062	osteoblast	EFO_0010551;xanthurenate measurement	3.47e-08			CL-0000062	osteoblast	EFO_0005208;glomerular filtration rate	1.04e-11
CL-0000062	osteoblast	EFO_0010576;liver fibrosis measurement	7.37e-18			CL-0000062	osteoblast	EFO_0005271;sleep duration	2.06e-105
CL-0000062	osteoblast	EFO_0010625;xaa‚Äêpro aminopeptidase 2 measurement	1.87e-18			CL-0000062	osteoblast	EFO_0005658;EFO_0007914;response to selective serotonin reuptake inhibitor;openness measurement	9.91e-11
CL-0000062	osteoblast	EFO_0010736;cortical surface area measurement	2.22e-152			CL-0000062	osteoblast	EFO_0005664;blood metabolite measurement	1.31e-07
CL-0000062	osteoblast	EFO_0011022;BRCA2 mutation carier statu	7.09e-05			CL-0000062	osteoblast	EFO_0005666;thyroid peroxidase antibody measurement	3.47e-14
CL-0000062	osteoblast	EFO_0020865;aortic measurement	1.82e-29			CL-0000062	osteoblast	EFO_0005670;smoking initiation	3.58e-99
CL-0000062	osteoblast	EFO_0021778;uromodulin measurement	0.000687213			CL-0000062	osteoblast	EFO_0005671;smoking behaviour measurement	6.42e-13
CL-0000062	osteoblast	EFO_0021787;ascending aortic diameter	4.56e-39			CL-0000062	osteoblast	EFO_0005674;white matter microstructure measurement	4.62e-94
CL-0000062	osteoblast	EFO_0021791;behavioural ideal cardiovascular health	1.25e-06			CL-0000062	osteoblast	EFO_0005680;omega-6 polyunsaturated fatty acid measurement	8.98e-134
CL-0000062	osteoblast	EFO_0021816;right ventricular ejection fraction measurement	4.57e-08			CL-0000062	osteoblast	EFO_0005763;pulse pressure measurement	8.86e-12
CL-0000062	osteoblast	EFO_0021861;leucine-rich repeat transmembrane protein FLRT3 measurement	2.67e-58			CL-0000062	osteoblast	EFO_0005842;colorectal cancer	3.41e-05
CL-0000062	osteoblast	EFO_0600003;vitamin C measurement	3.07e-07			CL-0000062	osteoblast	EFO_0006334;total iron binding capacity	1.86e-13
CL-0000062	osteoblast	EFO_1000786;osteoarthritis, hip	4.43e-05			CL-0000062	osteoblast	EFO_0006335;systolic blood pressure	3.54e-15
CL-0000062	osteoblast	EFO_1001486;primary biliary cirrhosis	8.39e-16			CL-0000062	osteoblast	EFO_0006502;mammographic density percentage	4.77e-10
CL-0000062	osteoblast	EFO_1001494;psoriasis vulgaris	1.81e-20			CL-0000062	osteoblast	EFO_0006527;smoking status measurement	4.62e-14
CL-0000062	osteoblast	EFO_1001504;small vessel stroke	1.56e-05			CL-0000062	osteoblast	EFO_0006527;EFO_0004612;high density lipoprotein cholesterol measurement	0.000158287
CL-0000062	osteoblast	EFO_1001927;cutaneous squamous cell carcinoma	1.64e-06			CL-0000062	osteoblast	EFO_0006527;EFO_0006335;systolic blood pressure	1.82e-16
CL-0000062	osteoblast	EFO_1001950;colon carcinoma	5.36e-12			CL-0000062	osteoblast	EFO_0006782;cups of coffee per day measurement	2.12e-13
CL-0000062	osteoblast	EFO_1001976;cardioembolic stroke	2.03e-09			CL-0000062	osteoblast	EFO_0006812;Orphanet_1572;MONDO_0005147;EFO_0003898;EFO_0000676;EFO_0001060;EFO_0002690;EFO_0000729;EFO_0000384;EFO_0005140;EFO_0002609;autoimmune disorders	4.66e-08
CL-0000062	osteoblast	GO_0007568;aging	3.09e-06			CL-0000062	osteoblast	EFO_0006930;brain volume measurement	5.61e-43
CL-0000062	osteoblast	HP_0000155;Oral ulcer	0.000499474			CL-0000062	osteoblast	EFO_0006935;thalamus volume	2.52e-121
CL-0000062	osteoblast	HP_0000175;Cleft palate	4.78e-07			CL-0000062	osteoblast	EFO_0006941;grip strength measurement	3.25e-57
CL-0000062	osteoblast	HP_0000539;Abnormality of refraction	2.25e-17			CL-0000062	osteoblast	EFO_0007660;neuroticism measurement	1.63e-21
CL-0000062	osteoblast	HP_0000964;Eczema	1.12e-08			CL-0000062	osteoblast	EFO_0007760;eicosapentaenoic acid measurement	5.95e-05
CL-0000062	osteoblast	HP_0001634;EFO_0009951;Mitral valve prolapse;response to surgery	9.06e-09			CL-0000062	osteoblast	EFO_0007778;urinary albumin to creatinine ratio	0.000107393
CL-0000062	osteoblast	HP_0002315;Headache	1.73e-07			CL-0000062	osteoblast	EFO_0007785;femoral neck bone mineral density	0.00050791
CL-0000062	osteoblast	HP_0002373;Febrile seizure (within the age range of 3 months to 6 years)	7.66e-05			CL-0000062	osteoblast	EFO_0007788;EFO_0008343;EFO_0008007;BMI-adjusted waist-hip ratio;age at assessment	2.4e-08
CL-0000062	osteoblast	HP_0002619;Varicose veins	1.16e-14			CL-0000062	osteoblast	EFO_0007789;BMI-adjusted waist circumference	4.96e-12
CL-0000062	osteoblast	MONDO_0001134;EFO_0004918;essential hypertension;age at diagnosis	9.32e-24			CL-0000062	osteoblast	EFO_0007794;nicotine metabolite ratio	5.46e-05
CL-0000062	osteoblast	MONDO_0001336;familial hyperlipidemia	0.000116356			CL-0000062	osteoblast	EFO_0007800;body fat percentage	0.000147188
CL-0000062	osteoblast	MONDO_0004892;EFO_0004847;HP_0000545;refractive error;age at onset;Myopia	6.4e-05			CL-0000062	osteoblast	EFO_0007824;hair shape measurement	2.01e-21
CL-0000062	osteoblast	MONDO_0004975;Alzheimer disease	9.57e-27			CL-0000062	osteoblast	EFO_0007835;alcohol dependence measurement	7.58e-156
CL-0000062	osteoblast	MONDO_0004975;EFO_0003948;Alzheimer disease;gastroesophageal reflux disease	2.68e-05			CL-0000062	osteoblast	EFO_0007849;functional brain measurement	4.52e-07
CL-0000062	osteoblast	MONDO_0004975;EFO_0004612;Alzheimer disease;high density lipoprotein cholesterol measurement	0.000707453			CL-0000062	osteoblast	EFO_0007865;loneliness measurement	4.74e-98
CL-0000062	osteoblast	MONDO_0004975;EFO_0009268;Alzheimer disease;family history of Alzheimer‚Äôs disease	8.52e-15			CL-0000062	osteoblast	EFO_0007877;risky sexual behaviour measurement	0.000316635
CL-0000062	osteoblast	MONDO_0004975;EFO_0011015;Alzheimer disease	0.000581739			CL-0000062	osteoblast	EFO_0007878;alcohol consumption measurement	1.71e-62
CL-0000062	osteoblast	MONDO_0004975;EFO_0030082;Alzheimer disease	5.94e-05			CL-0000062	osteoblast	EFO_0007924;tonsillectomy risk measurement	2.85e-17
CL-0000062	osteoblast	MONDO_0004979;asthma	7.55e-45			CL-0000062	osteoblast	EFO_0007937;blood protein measurement	7.58e-172
CL-0000062	osteoblast	MONDO_0004979;EFO_0000319;asthma;cardiovascular disease	6.55e-15			CL-0000062	osteoblast	EFO_0007975;gondoic acid measurement	2.72e-10
CL-0000062	osteoblast	MONDO_0004979;EFO_0003956;asthma;seasonal allergic rhinitis	8.62e-05			CL-0000062	osteoblast	EFO_0008002;physical activity measurement	1.15e-98
CL-0000062	osteoblast	MONDO_0004979;EFO_0004847;asthma;age at onset	1.36e-05			CL-0000062	osteoblast	EFO_0008039;BMI-adjusted hip circumference	8.93e-35
CL-0000062	osteoblast	MONDO_0004979;HP_0000964;EFO_0005854;asthma;Eczema;allergic rhinitis	3.12e-28			CL-0000062	osteoblast	EFO_0008328;chronotype measurement	2.02e-06
CL-0000062	osteoblast	MONDO_0005090;schizophrenia	2.29e-10			CL-0000062	osteoblast	EFO_0008341;snoring measurement	7.37e-167
CL-0000062	osteoblast	MONDO_0005090;EFO_0005411;EFO_0000289;schizophrenia;schizoaffective disorder;bipolar disorder	1.65e-09			CL-0000062	osteoblast	EFO_0008354;EFO_0004784;cognitive function measurement, self reported educational attainment	2.14e-52
CL-0000062	osteoblast	MONDO_0005129;cataract	2e-23			CL-0000062	osteoblast	EFO_0008375;macula measurement	1.08e-110
CL-0000062	osteoblast	MONDO_0005147;type 1 diabetes mellitus	1.56e-06			CL-0000062	osteoblast	EFO_0008392;triiodothyronine measurement	6.78e-06
CL-0000062	osteoblast	MONDO_0005148;type 2 diabetes mellitus	1.25e-73			CL-0000062	osteoblast	EFO_0008447;neutrophil-to-lymphocyte ratio	2.36e-112
CL-0000062	osteoblast	MONDO_0005178;osteoarthritis	4.94e-28			CL-0000062	osteoblast	EFO_0008561;diaphragmatic hernia	8.43e-06
CL-0000062	osteoblast	MONDO_0005180;Parkinson disease	1.21e-20			CL-0000062	osteoblast	EFO_0008579;risk-taking behaviour	6.28e-20
CL-0000062	osteoblast	MONDO_0005271;allergic disease	7.24e-19			CL-0000062	osteoblast	EFO_0008596;EFO_0008317;EFO_0004529;chylomicron measurement;very low density lipoprotein cholesterol measurement;lipid measurement	1.44e-59
CL-0000062	osteoblast	MONDO_0005277;migraine disorder	4.7e-13			CL-0000062	osteoblast	EFO_0009048;Intrahepatic cholestasis of pregnancy	6.08e-11
CL-0000062	osteoblast	MONDO_0005301;multiple sclerosis	6.79e-46			CL-0000062	osteoblast	EFO_0009101;age at first birth measurement	2.32e-14
CL-0000062	osteoblast	MONDO_0007079;alcohol dependence	2.83e-06			CL-0000062	osteoblast	EFO_0009180;rosacea severity measurement	1.1e-05
CL-0000062	osteoblast	MONDO_0016820;Moyamoya disease	2.43e-08			CL-0000062	osteoblast	EFO_0009185;heart rate response to recovery post exercise	1.4e-07
CL-0000062	osteoblast	Orphanet_156071;obsolete_keratoconus	6.07e-08			CL-0000062	osteoblast	EFO_0009270;heel bone mineral density	5.31e-12
CL-0000062	osteoblast	Orphanet_96346;obsolete_anorectal malformation	0.000806104			CL-0000062	osteoblast	EFO_0009303;fructosamine measurement	9.8e-10
CL-0000062	osteoblast	UKB phenotype field: 48 (f.48.0.0). Analysis type: linear.;Waist circumference	3.79e-58			CL-0000062	osteoblast	EFO_0009381;fibroblast growth factor 23 measurement	5.72e-05
CL-0000062	osteoblast	UKB phenotype field: 49 (f.49.0.0). Analysis type: linear.;Hip circumference	3.35e-154			CL-0000062	osteoblast	EFO_0009458;EFO_0007645;alcohol use disorder measurement	4.81e-163
CL-0000062	osteoblast	UKB phenotype field: 50 (f.50.0.0). Analysis type: linear.;Standing height	0			CL-0000062	osteoblast	EFO_0009595;guilt measurement	8.15e-09
CL-0000062	osteoblast	UKB phenotype field: 102 (f.102.0.0). Analysis type: linear.;Pulse rate (automated reading)	1.49e-20			CL-0000062	osteoblast	EFO_0009695;household income	3.98e-82
CL-0000062	osteoblast	UKB phenotype field: 134 (f.134.0.0). Analysis type: linear.;Number of self-reported cancers	5.15e-09			CL-0000062	osteoblast	EFO_0009700;visual perception measurement	1.84e-63
CL-0000062	osteoblast	UKB phenotype field: 738 (f.738.0.0). Analysis type: linear.;Average total household income before tax	1.1e-10			CL-0000062	osteoblast	EFO_0009749;age at first sexual intercourse measurement	1.29e-15
CL-0000062	osteoblast	UKB phenotype field: 806 (f.806.0.0). Analysis type: linear.;Job involves mainly walking or standing	0.000180884			CL-0000062	osteoblast	EFO_0009751;facial asymmetry measurement	4.3e-06
CL-0000062	osteoblast	UKB phenotype field: 845 (f.845.0.0). Analysis type: linear.;Age completed full time education	9.74e-09			CL-0000062	osteoblast	EFO_0009767;glycine measurement	4.11e-06
CL-0000062	osteoblast	UKB phenotype field: 884 (f.884.0.0). Analysis type: linear.;Number of days/week of moderate physical activity 10+ minutes	1.93e-05			CL-0000062	osteoblast	EFO_0009773;proline measurement	0.000111019
CL-0000062	osteoblast	UKB phenotype field: 924 (f.924.0.0). Analysis type: linear.;Usual walking pace	2.1e-27			CL-0000062	osteoblast	EFO_0009855;frontal fibrosing alopecia	2.8e-05
CL-0000062	osteoblast	UKB phenotype field: 1070 (f.1070.0.0). Analysis type: linear.;Time spent watching television (TV)	3.03e-07			CL-0000062	osteoblast	EFO_0009902;handedness	1.53e-145
CL-0000062	osteoblast	UKB phenotype field: 1150 (f.1150.0.0). Analysis type: linear. Swap 2 (right) and 3 (both). And reverse.;Usual side of head for mobile phone use	1.23e-10			CL-0000062	osteoblast	EFO_0009944;Antiglaucoma preparations and miotics use measurement	3.23e-54
CL-0000062	osteoblast	UKB phenotype field: 1299 (f.1299.0.0). Analysis type: linear.;Salad / raw vegetable intake	9.88e-05			CL-0000062	osteoblast	EFO_0009964;bipolar II disorder	2.38e-15
CL-0000062	osteoblast	UKB phenotype field: 1339 (f.1339.0.0). Analysis type: linear.;Non-oily fish intake	2.23e-10			CL-0000062	osteoblast	EFO_0010056;liver iron measurement	1.11e-10
CL-0000062	osteoblast	UKB phenotype field: 1349 (f.1349.0.0). Analysis type: linear.;Processed meat intake	5.4e-13			CL-0000062	osteoblast	EFO_0010066;corneal hysteresis	2.43e-08
CL-0000062	osteoblast	UKB phenotype field: 1369 (f.1369.0.0). Analysis type: linear.;Beef intake	1.67e-16			CL-0000062	osteoblast	EFO_0010067;corneal resistance factor	0.000787478
CL-0000062	osteoblast	UKB phenotype field: 1389 (f.1389.0.0). Analysis type: linear.;Pork intake	2.61e-11			CL-0000062	osteoblast	EFO_0010089;bitter beverage consumption measurement	3.98e-132
CL-0000062	osteoblast	UKB phenotype field: 1408 (f.1408.0.0). Analysis type: linear.;Cheese intake	4.51e-07			CL-0000062	osteoblast	EFO_0010155;taste liking measurement	8.98e-24
CL-0000062	osteoblast	UKB phenotype field: 1458 (f.1458.0.0). Analysis type: linear.;Cereal intake	1.88e-06			CL-0000062	osteoblast	EFO_0010226;phosphatidylcholine measurement	1.35e-15
CL-0000062	osteoblast	UKB phenotype field: 1488 (f.1488.0.0). Analysis type: linear.;Tea intake	2.05e-70			CL-0000062	osteoblast	EFO_0010576;liver fibrosis measurement	5.93e-05
CL-0000062	osteoblast	UKB phenotype field: 1498 (f.1498.0.0). Analysis type: linear.;Coffee intake	6.4e-34			CL-0000062	osteoblast	EFO_0010625;xaa‚Äêpro aminopeptidase 2 measurement	2.6e-11
CL-0000062	osteoblast	UKB phenotype field: 1528 (f.1528.0.0). Analysis type: linear.;Water intake	3.44e-21			CL-0000062	osteoblast	EFO_0010724;lifestyle measurement	0.000166871
CL-0000062	osteoblast	UKB phenotype field: 1538 (f.1538.0.0). Analysis type: logistic. Phenotype code contrast: 1,2 vs 0. Case label: Yes, because of illuness|Yes, because of other reasons. Control label: No. For estimation of SNP heritability, sample prevalence was used as population prevalence.;Major dietary changes in the last 5 years	4.32e-12			CL-0000062	osteoblast	EFO_0010736;cortical surface area measurement	9.05e-08
CL-0000062	osteoblast	UKB phenotype field: 1548 (f.1548.0.0). Analysis type: linear.;Variation in diet	9.83e-17			CL-0000062	osteoblast	EFO_0010750;PHF-tau measurement	9.92e-06
CL-0000062	osteoblast	UKB phenotype field: 1558 (f.1558.0.0). Analysis type: linear. Reversed phenotype code (6 represents higher intake than 1).;Alcohol intake frequency	6.51e-18			CL-0000062	osteoblast	EFO_0020102;circulating alpha-Klotho measurement	1.66e-20
CL-0000062	osteoblast	UKB phenotype field: 1578 (f.1578.0.0). Analysis type: linear.;Average weekly champagne plus white wine intake	6.85e-14			CL-0000062	osteoblast	EFO_0020865;aortic measurement	1.72e-05
CL-0000062	osteoblast	UKB phenotype field: 1628 (f.1628.0.0). Analysis type: linear. Reversed phenotype code (1: less, 2: same and 3: more).;Alcohol intake versus 10 years previously	4.93e-10			CL-0000062	osteoblast	EFO_0020977;occupational attainment	1.34e-146
CL-0000062	osteoblast	UKB phenotype field: 1687 (f.1687.0.0). Analysis type: linear. Swap 2 (plumper) and 3 (about average);Comparative body size at age 10	1.33e-23			CL-0000062	osteoblast	EFO_0021537;transferrin glycosylation measurement	3.07e-13
CL-0000062	osteoblast	UKB phenotype field: 1697 (f.1697.0.0). Analysis type: linear. Swap 2 (taller) and 3 (about average);Comparative height size at age 10	0			CL-0000062	osteoblast	EFO_0021778;uromodulin measurement	1.44e-14
CL-0000062	osteoblast	UKB phenotype field: 1717 (f.1717.0.0). Analysis type: linear.;Skin colour	1.37e-262			CL-0000062	osteoblast	EFO_0021787;ascending aortic diameter	0.000208746
CL-0000062	osteoblast	UKB phenotype field: 1727 (f.1727.0.0). Analysis type: linear. Reversed phenotype code (the higher the easier to get tanned).;Ease of skin tanning	1.66e-255			CL-0000062	osteoblast	EFO_0021816;right ventricular ejection fraction measurement	2.97e-14
CL-0000062	osteoblast	UKB phenotype field: 1757 (f.1757.0.0). Analysis type: linear. Swap 2 (older) 3 (aberage);Facial ageing	1.57e-57			CL-0000062	osteoblast	EFO_0021861;leucine-rich repeat transmembrane protein FLRT3 measurement	4.99e-49
CL-0000062	osteoblast	UKB phenotype field: 1807 (f.1807.0.0). Analysis type: linear.;Father's age at death	0.000113315			CL-0000062	osteoblast	EFO_0600003;vitamin C measurement	0.000698163
CL-0000062	osteoblast	UKB phenotype field: 2070 (f.2070.0.0). Analysis type: linear.;Frequency of tenseness / restlessness in last 2 weeks	2.34e-06			CL-0000062	osteoblast	EFO_0600073;anti-WU polyomavirus antibody measurement	0.000132949
CL-0000062	osteoblast	UKB phenotype field: 2080 (f.2080.0.0). Analysis type: linear.;Frequency of tiredness / lethargy in last 2 weeks	9.63e-07			CL-0000062	osteoblast	EFO_1000630;marginal zone B-cell lymphoma	2.86e-08
CL-0000062	osteoblast	UKB phenotype field: 2100 (f.2100.0.0). Analysis type: logistic. Phenotype code contrast: 1 vs 0. Case label: Yes. Control label: No. For estimation of SNP heritability, sample prevalence was used as population prevalence.;Seen a psychiatrist for nerves, anxiety, tension or depression	1.02e-05			CL-0000062	osteoblast	EFO_1000786;osteoarthritis, hip	0.000514126
CL-0000062	osteoblast	UKB phenotype field: 2178 (f.2178.0.0). Analysis type: linear. Reversed phenotype code (the higher the better health).;Overall health rating	2e-19			CL-0000062	osteoblast	EFO_1001486;primary biliary cirrhosis	9.05e-174
CL-0000062	osteoblast	UKB phenotype field: 2237 (f.2237.0.0). Analysis type: linear.;Electronic device use - Plays computer games	3.01e-13			CL-0000062	osteoblast	EFO_1001494;psoriasis vulgaris	9.02e-05
CL-0000062	osteoblast	UKB phenotype field: 2257 (f.2257.0.0). Analysis type: logistic. Phenotype code contrast: 1 vs 0. Case label: Yes. Control label: No. For estimation of SNP heritability, sample prevalence was used as population prevalence.;Hearing difficulty/problems with background noise	2.09e-13			CL-0000062	osteoblast	EFO_1001516;ovarian serous carcinoma	2.06e-11
CL-0000062	osteoblast	UKB phenotype field: 2267 (f.2267.0.0). Analysis type: linear. Remove 5 (do not go out in sunshine).;Use of sun/uv protection	1.36e-89			CL-0000062	osteoblast	EFO_1001857;Takayasu arteritis	8.78e-19
CL-0000062	osteoblast	UKB phenotype field: 2375 (f.2375.0.0). Analysis type: linear.;Relative age of first facial hair (male)	1.39e-12			CL-0000062	osteoblast	EFO_1001870;late-onset Alzheimers disease	0.000802321
CL-0000062	osteoblast	UKB phenotype field: 2385 (f.2385.0.0). Analysis type: linear.;Relative age voice broke (male)	1.96e-06			CL-0000062	osteoblast	EFO_1001950;colon carcinoma	0.000964943
CL-0000062	osteoblast	UKB phenotype field: 2453 (f.2453.0.0). Analysis type: logistic. Phenotype code contrast: 1 vs 0. Case label: Yes. Control label: No. For estimation of SNP heritability, sample prevalence was used as population prevalence.;Cancer (diagnosed by doctor)	4.18e-08			CL-0000062	osteoblast	GO_0007568;aging	4.44e-07
CL-0000062	osteoblast	UKB phenotype field: 2463 (f.2463.0.0). Analysis type: logistic. Phenotype code contrast: 1 vs 0. Case label: Yes. Control label: No. For estimation of SNP heritability, sample prevalence was used as population prevalence.;Fractured/broken bones in last 5 years	1.9e-05			CL-0000062	osteoblast	GO_0042493;HP_0012235;response to drug;Drug-induced agranulocytosis	0.00010877
CL-0000062	osteoblast	UKB phenotype field: 2724 (f.2724.0.0). Analysis type: logistic. Phenotype code contrast: 1 vs 0. Case label: Yes. Control label: No. Remove 2 and 3 (Not sure) For estimation of SNP heritability, sample prevalence was used as population prevalence.;Had menopause (female)	7.88e-17			CL-0000062	osteoblast	HP_0000023;Inguinal hernia	3.73e-05
CL-0000062	osteoblast	UKB phenotype field: 2744 (f.2744.0.0). Analysis type: linear.;Birth weight of first child (female)	1.78e-10			CL-0000062	osteoblast	HP_0000131;EFO_1000650;Uterine leiomyoma;estrogen-receptor negative breast cancer	5.29e-07
CL-0000062	osteoblast	UKB phenotype field: 2764 (f.2764.0.0). Analysis type: linear.;Age at last live birth (female)	1e-15			CL-0000062	osteoblast	HP_0000175;Cleft palate	1.78e-12
CL-0000062	osteoblast	UKB phenotype field: 2887 (f.2887.0.0). Analysis type: linear.;Number of cigarettes previously smoked daily	4.11e-05			CL-0000062	osteoblast	HP_0000175;EFO_0003959;Cleft palate;cleft lip	4.81e-08
CL-0000062	osteoblast	UKB phenotype field: 3393 (f.3393.0.0). Analysis type: logistic. Phenotype code contrast: 1 vs 0. Case label: Yes. Control label: No. For estimation of SNP heritability, sample prevalence was used as population prevalence.;Hearing aid user	1.49e-05			CL-0000062	osteoblast	HP_0000202;Oral cleft	2.57e-07
CL-0000062	osteoblast	UKB phenotype field: 3581 (f.3581.0.0). Analysis type: linear.;Age at menopause (last menstrual period) (female)	1.92e-43			CL-0000062	osteoblast	HP_0000539;Abnormality of refraction	6.42e-61
CL-0000062	osteoblast	UKB phenotype field: 3637 (f.3637.0.0). Analysis type: linear.;Frequency of other exercises in last 4 weeks	0.000119897			CL-0000062	osteoblast	HP_0002315;Headache	3e-123
CL-0000062	osteoblast	UKB phenotype field: 3761 (f.3761.0.0). Analysis type: linear.;Age hay fever, rhinitis or eczema diagnosed	1.03e-09			CL-0000062	osteoblast	HP_0002619;Varicose veins	4.44e-13
CL-0000062	osteoblast	UKB phenotype field: 4079 (f.4079.0.0). Analysis type: linear.;Diastolic blood pressure (automated reading)	1.17e-101			CL-0000062	osteoblast	MONDO_0000358;orofacial cleft	1.82e-08
CL-0000062	osteoblast	UKB phenotype field: 4080 (f.4080.0.0). Analysis type: linear.;Systolic blood pressure (automated reading)	1.73e-70			CL-0000062	osteoblast	MONDO_0001134;EFO_0004918;essential hypertension;age at diagnosis	2.58e-139
CL-0000062	osteoblast	UKB phenotype field: 20008 (f.20008.0.0). Analysis type: linear.;Interpolated Year when non-cancer illness first diagnosed	1.88e-07			CL-0000062	osteoblast	MONDO_0004892;refractive error	1.2e-24
CL-0000062	osteoblast	UKB phenotype field: 20009 (f.20009.0.0). Analysis type: linear.;Interpolated Age of participant when non-cancer illness first diagnosed	1.88e-07			CL-0000062	osteoblast	MONDO_0004892;EFO_0004847;HP_0000545;refractive error;age at onset;Myopia	0.000205619
CL-0000062	osteoblast	UKB phenotype field: 20015 (f.20015.0.0). Analysis type: linear.;Sitting height	0			CL-0000062	osteoblast	MONDO_0004975;Alzheimer disease	3.78e-13
CL-0000062	osteoblast	UKB phenotype field: 20022 (f.20022.0.0). Analysis type: linear.;Birth weight	3.47e-17			CL-0000062	osteoblast	MONDO_0004975;EFO_0003948;Alzheimer disease;gastroesophageal reflux disease	2.9e-06
CL-0000062	osteoblast	UKB phenotype field: 20023 (f.20023.0.0). Analysis type: linear.;Reaction time test - Mean time to correctly identify matches	3.17e-06			CL-0000062	osteoblast	MONDO_0004975;EFO_0004763;Alzheimer disease;p-tau measurement	0.000618823
CL-0000062	osteoblast	UKB phenotype field: 20128 (f.20128.0.0). Analysis type: linear.;Fluid intelligence test - Number of fluid intelligence questions attempted within time limit	9.8e-08			CL-0000062	osteoblast	MONDO_0004975;EFO_0009268;Alzheimer disease;family history of Alzheimer‚Äôs disease	2.52e-18
CL-0000062	osteoblast	UKB phenotype field: 20157 (f.20157.0.0). Analysis type: linear.;Trail making test - Duration to complete alphanumeric path (trail #2)	9.08e-16			CL-0000062	osteoblast	MONDO_0004979;asthma	2.1e-12
CL-0000062	osteoblast	UKB phenotype field: 21002 (f.21002.0.0). Analysis type: linear.;Weight	2.57e-140			CL-0000062	osteoblast	MONDO_0004979;EFO_0000319;asthma;cardiovascular disease	1.99e-10
CL-0000062	osteoblast	UKB phenotype field: 22126 (f.22126.0.0). Analysis type: logistic. Phenotype code contrast: 1 vs 0. Case label: Yes. Control label: No. Population prevalence: 0.244 (PMID: 15139568).;Doctor diagnosed hayfever or allergic rhinitis	0.000960368			CL-0000062	osteoblast	MONDO_0004979;EFO_0004847;asthma;age at onset	0.000162778
CL-0000062	osteoblast	UKB phenotype field: 23098 (f.23098.0.0). Analysis type: linear.;Impedance measures - Weight	7.35e-132			CL-0000062	osteoblast	MONDO_0004979;HP_0000964;EFO_0005854;asthma;Eczema;allergic rhinitis	1.85e-10
CL-0000062	osteoblast	UKB phenotype field: 23099 (f.23099.0.0). Analysis type: linear.;Impedance measures - Body fat percentage	1.83e-149			CL-0000062	osteoblast	MONDO_0005090;GO_0010226;EFO_0000289;schizophrenia;response to lithium ion;bipolar disorder	0.000888953
CL-0000062	osteoblast	UKB phenotype field: 23100 (f.23100.0.0). Analysis type: linear.;Impedance measures - Whole body fat mass	3.44e-105			CL-0000062	osteoblast	MONDO_0005129;cataract	1.11e-13
CL-0000062	osteoblast	UKB phenotype field: 23101 (f.23101.0.0). Analysis type: linear.;Impedance measures - Whole body fat-free mass	0			CL-0000062	osteoblast	MONDO_0005147;type 1 diabetes mellitus	7.36e-119
CL-0000062	osteoblast	UKB phenotype field: 23102 (f.23102.0.0). Analysis type: linear.;Impedance measures - Whole body water mass	0			CL-0000062	osteoblast	MONDO_0005148;type 2 diabetes mellitus	0.000949226
CL-0000062	osteoblast	UKB phenotype field: 23104 (f.23104.0.0). Analysis type: linear.;Impedance measures - Body mass index (BMI)	4.68e-34			CL-0000062	osteoblast	MONDO_0005148;EFO_0000289;type 2 diabetes mellitus;bipolar disorder	4.14e-05
CL-0000062	osteoblast	UKB phenotype field: 23105 (f.23105.0.0). Analysis type: linear.;Impedance measures - Basal metabolic rate	1.85e-267			CL-0000062	osteoblast	MONDO_0005178;osteoarthritis	7.7e-119
CL-0000062	osteoblast	UKB phenotype field: 23106 (f.23106.0.0). Analysis type: linear.;Impedance measures - Impedance of whole body	1.09e-182			CL-0000062	osteoblast	MONDO_0005180;Parkinson disease	3.57e-105
CL-0000062	osteoblast	UKB phenotype field: 23107 (f.23107.0.0). Analysis type: linear.;Impedance measures - Impedance of leg (right)	1.2e-151			CL-0000062	osteoblast	MONDO_0005301;multiple sclerosis	1.42e-18
CL-0000062	osteoblast	UKB phenotype field: 23108 (f.23108.0.0). Analysis type: linear.;Impedance measures - Impedance of leg (left)	1.19e-156			CL-0000062	osteoblast	MONDO_0015263;Brugada syndrome	2.12e-15
CL-0000062	osteoblast	UKB phenotype field: 23109 (f.23109.0.0). Analysis type: linear.;Impedance measures - Impedance of arm (right)	4.83e-211			CL-0000062	osteoblast	MONDO_0018309;Hirschsprung disease	0.000180475
CL-0000062	osteoblast	UKB phenotype field: 23110 (f.23110.0.0). Analysis type: linear.;Impedance measures - Impedance of arm (left)	2.18e-154			CL-0000062	osteoblast	MONDO_0024647;urolithiasis	0.000791914
CL-0000062	osteoblast	UKB phenotype field: 23111 (f.23111.0.0). Analysis type: linear.;Impedance measures - Leg fat percentage (right)	1.87e-86			CL-0000062	osteoblast	MONDO_0100096;COVID-19	4.92e-05
CL-0000062	osteoblast	UKB phenotype field: 23112 (f.23112.0.0). Analysis type: linear.;Impedance measures - Leg fat mass (right)	2.83e-54			CL-0000062	osteoblast	Orphanet_278;obsolete_corticobasal degeneration	1.58e-165
CL-0000062	osteoblast	UKB phenotype field: 23113 (f.23113.0.0). Analysis type: linear.;Impedance measures - Leg fat-free mass (right)	3.35e-257			CL-0000062	osteoblast	Orphanet_683;obsolete_progressive supranuclear palsy	7.83e-160
CL-0000062	osteoblast	UKB phenotype field: 23114 (f.23114.0.0). Analysis type: linear.;Impedance measures - Leg predicted mass (right)	2.21e-245			CL-0000062	osteoblast	Orphanet_79364;obsolete_alopecia	2.43e-97
CL-0000062	osteoblast	UKB phenotype field: 23115 (f.23115.0.0). Analysis type: linear.;Impedance measures - Leg fat percentage (left)	2.81e-102			CL-0000062	osteoblast	Orphanet_96346;obsolete_anorectal malformation	7.83e-17
CL-0000062	osteoblast	UKB phenotype field: 23116 (f.23116.0.0). Analysis type: linear.;Impedance measures - Leg fat mass (left)	3.54e-65			CL-0000062	osteoblast	UKB phenotype field: 49 (f.49.0.0). Analysis type: linear.;Hip circumference	0.000117531
CL-0000062	osteoblast	UKB phenotype field: 23117 (f.23117.0.0). Analysis type: linear.;Impedance measures - Leg fat-free mass (left)	5.92e-244			CL-0000062	osteoblast	UKB phenotype field: 50 (f.50.0.0). Analysis type: linear.;Standing height	3.82e-199
CL-0000062	osteoblast	UKB phenotype field: 23118 (f.23118.0.0). Analysis type: linear.;Impedance measures - Leg predicted mass (left)	9.91e-240			CL-0000062	osteoblast	UKB phenotype field: 102 (f.102.0.0). Analysis type: linear.;Pulse rate (automated reading)	1e-06
CL-0000062	osteoblast	UKB phenotype field: 23119 (f.23119.0.0). Analysis type: linear.;Impedance measures - Arm fat percentage (right)	1.18e-120			CL-0000062	osteoblast	UKB phenotype field: 135 (f.135.0.0). Analysis type: linear.;Number of self-reported non-cancer illnesses	5.15e-05
CL-0000062	osteoblast	UKB phenotype field: 23120 (f.23120.0.0). Analysis type: linear.;Impedance measures - Arm fat mass (right)	2.34e-72			CL-0000062	osteoblast	UKB phenotype field: 738 (f.738.0.0). Analysis type: linear.;Average total household income before tax	1.33e-118
CL-0000062	osteoblast	UKB phenotype field: 23121 (f.23121.0.0). Analysis type: linear.;Impedance measures - Arm fat-free mass (right)	8.38e-231			CL-0000062	osteoblast	UKB phenotype field: 924 (f.924.0.0). Analysis type: linear.;Usual walking pace	1.47e-06
CL-0000062	osteoblast	UKB phenotype field: 23122 (f.23122.0.0). Analysis type: linear.;Impedance measures - Arm predicted mass (right)	4.74e-222			CL-0000062	osteoblast	UKB phenotype field: 1239 (f.1239.0.0). Analysis type: linear. Swap phenotype code 1 (Yes, on most or all days) and 2 (Only occasionally) to make phenotype linear.;Current tobacco smoking	1.09e-37
CL-0000062	osteoblast	UKB phenotype field: 23123 (f.23123.0.0). Analysis type: linear.;Impedance measures - Arm fat percentage (left)	9.21e-129			CL-0000062	osteoblast	UKB phenotype field: 1339 (f.1339.0.0). Analysis type: linear.;Non-oily fish intake	1.24e-34
CL-0000062	osteoblast	UKB phenotype field: 23124 (f.23124.0.0). Analysis type: linear.;Impedance measures - Arm fat mass (left)	2.01e-72			CL-0000062	osteoblast	UKB phenotype field: 1458 (f.1458.0.0). Analysis type: linear.;Cereal intake	1.74e-07
CL-0000062	osteoblast	UKB phenotype field: 23125 (f.23125.0.0). Analysis type: linear.;Impedance measures - Arm fat-free mass (left)	1.48e-231			CL-0000062	osteoblast	UKB phenotype field: 1488 (f.1488.0.0). Analysis type: linear.;Tea intake	2.59e-22
CL-0000062	osteoblast	UKB phenotype field: 23126 (f.23126.0.0). Analysis type: linear.;Impedance measures - Arm predicted mass (left)	1.42e-232			CL-0000062	osteoblast	UKB phenotype field: 1498 (f.1498.0.0). Analysis type: linear.;Coffee intake	3.69e-27
CL-0000062	osteoblast	UKB phenotype field: 23127 (f.23127.0.0). Analysis type: linear.;Impedance measures - Trunk fat percentage	3.93e-175			CL-0000062	osteoblast	UKB phenotype field: 1558 (f.1558.0.0). Analysis type: linear. Reversed phenotype code (6 represents higher intake than 1).;Alcohol intake frequency	2.23e-180
CL-0000062	osteoblast	UKB phenotype field: 23128 (f.23128.0.0). Analysis type: linear.;Impedance measures - Trunk fat mass	2.18e-131			CL-0000062	osteoblast	UKB phenotype field: 1578 (f.1578.0.0). Analysis type: linear.;Average weekly champagne plus white wine intake	4.71e-196
CL-0000062	osteoblast	UKB phenotype field: 23129 (f.23129.0.0). Analysis type: linear.;Impedance measures - Trunk fat-free mass	0			CL-0000062	osteoblast	UKB phenotype field: 1588 (f.1588.0.0). Analysis type: linear.;Average weekly beer plus cider intake	2.37e-05
CL-0000062	osteoblast	UKB phenotype field: 23130 (f.23130.0.0). Analysis type: linear.;Impedance measures - Trunk predicted mass	0			CL-0000062	osteoblast	UKB phenotype field: 1628 (f.1628.0.0). Analysis type: linear. Reversed phenotype code (1: less, 2: same and 3: more).;Alcohol intake versus 10 years previously	7.07e-06
CL-0000062	osteoblast	UKB phenotype field: 1468 (1468_4). Analysis type: logistic. Multi code phenotype. Replace 5 to 0 (Other, always control) For estimation of SNP heritability, sample prevalence was used as population prevalence.;Cereal type: Muesli	3.14e-05			CL-0000062	osteoblast	UKB phenotype field: 1687 (f.1687.0.0). Analysis type: linear. Swap 2 (plumper) and 3 (about average);Comparative body size at age 10	0.000535785
CL-0000062	osteoblast	UKB phenotype field: 1508 (1508_3). Analysis type: logistic. Multi code phenotype. Replace 4 to 0 (Other type of coffee, always control). For estimation of SNP heritability, sample prevalence was used as population prevalence.;Coffee type: Ground coffee (include espresso, filter etc)	6.76e-05			CL-0000062	osteoblast	UKB phenotype field: 1697 (f.1697.0.0). Analysis type: linear. Swap 2 (taller) and 3 (about average);Comparative height size at age 10	1.35e-96
CL-0000062	osteoblast	UKB phenotype field: 1747 (1747_1). Analysis type: logistic. Multi code phenotype. For estimation of SNP heritability, sample prevalence was used as population prevalence.;Hair colour (natural, before greying): Blonde	1.28e-131			CL-0000062	osteoblast	UKB phenotype field: 1717 (f.1717.0.0). Analysis type: linear.;Skin colour	2.36e-76
CL-0000062	osteoblast	UKB phenotype field: 1747 (1747_2). Analysis type: logistic. Multi code phenotype. For estimation of SNP heritability, sample prevalence was used as population prevalence.;Hair colour (natural, before greying): Red	0			CL-0000062	osteoblast	UKB phenotype field: 1727 (f.1727.0.0). Analysis type: linear. Reversed phenotype code (the higher the easier to get tanned).;Ease of skin tanning	2.65e-54
CL-0000062	osteoblast	UKB phenotype field: 1747 (1747_3). Analysis type: logistic. Multi code phenotype. For estimation of SNP heritability, sample prevalence was used as population prevalence.;Hair colour (natural, before greying): Light brown	2.97e-90			CL-0000062	osteoblast	UKB phenotype field: 1757 (f.1757.0.0). Analysis type: linear. Swap 2 (older) 3 (aberage);Facial ageing	3.92e-29
CL-0000062	osteoblast	UKB phenotype field: 1747 (1747_4). Analysis type: logistic. Multi code phenotype. For estimation of SNP heritability, sample prevalence was used as population prevalence.;Hair colour (natural, before greying): Dark brown	1.36e-257			CL-0000062	osteoblast	UKB phenotype field: 1787 (f.1787.0.0). Analysis type: logistic. Phenotype code contrast: 1 vs 0. Case label: Yes. Control label: No. For estimation of SNP heritability, sample prevalence was used as population prevalence.;Maternal smoking around birth	1.01e-05
CL-0000062	osteoblast	UKB phenotype field: 1747 (1747_5). Analysis type: logistic. Multi code phenotype. For estimation of SNP heritability, sample prevalence was used as population prevalence.;Hair colour (natural, before greying): Black	4.88e-132			CL-0000062	osteoblast	UKB phenotype field: 2070 (f.2070.0.0). Analysis type: linear.;Frequency of tenseness / restlessness in last 2 weeks	1.24e-220
CL-0000062	osteoblast	UKB phenotype field: 2395 (2395_1). Analysis type: logistic. Multi code phenotype. For estimation of SNP heritability, sample prevalence was used as population prevalence.;Male-specific factors - Hair/balding pattern: Pattern 1	4.45e-39			CL-0000062	osteoblast	UKB phenotype field: 2080 (f.2080.0.0). Analysis type: linear.;Frequency of tiredness / lethargy in last 2 weeks	3.24e-23
CL-0000062	osteoblast	UKB phenotype field: 2395 (2395_3). Analysis type: logistic. Multi code phenotype. For estimation of SNP heritability, sample prevalence was used as population prevalence.;Male-specific factors - Hair/balding pattern: Pattern 3	9.19e-05			CL-0000062	osteoblast	UKB phenotype field: 2100 (f.2100.0.0). Analysis type: logistic. Phenotype code contrast: 1 vs 0. Case label: Yes. Control label: No. For estimation of SNP heritability, sample prevalence was used as population prevalence.;Seen a psychiatrist for nerves, anxiety, tension or depression	8.46e-16
CL-0000062	osteoblast	UKB phenotype field: 2395 (2395_4). Analysis type: logistic. Multi code phenotype. For estimation of SNP heritability, sample prevalence was used as population prevalence.;Male-specific factors - Hair/balding pattern: Pattern 4	1.2e-17			CL-0000062	osteoblast	UKB phenotype field: 2227 (f.2227.0.0). Analysis type: logistic. Phenotype code contrast: 1 vs 0. Case label: Yes. Control label: No. For estimation of SNP heritability, sample prevalence was used as population prevalence.;Other eye problems	0.000114335
CL-0000062	osteoblast	UKB phenotype field: 2654 (2654_2). Analysis type: logistic. Multi code phenotype. For estimation of SNP heritability, sample prevalence was used as population prevalence.;Non-butter spread type details: Flora Pro-Active or Benecol	3.03e-19			CL-0000062	osteoblast	UKB phenotype field: 2237 (f.2237.0.0). Analysis type: linear.;Electronic device use - Plays computer games	3.33e-226
CL-0000062	osteoblast	UKB phenotype field: 6145 (6145_6). Analysis type: logistic. Multi code phenotype (multiple answers are allowed). Phenotype field used: Phenotype field used: f.6145.0.0-5. Replace -7 to 0 (None of the above, always control). For estimation of SNP heritability, sample prevalence was used as population prevalence.;Mental health - Illness, injury, bereavement, stress in last 2 years: Financial diffi…	1.44e-06			CL-0000062	osteoblast	UKB phenotype field: 2257 (f.2257.0.0). Analysis type: logistic. Phenotype code contrast: 1 vs 0. Case label: Yes. Control label: No. For estimation of SNP heritability, sample prevalence was used as population prevalence.;Hearing difficulty/problems with background noise	1.42e-162
CL-0000062	osteoblast	UKB phenotype field: 6149 (6149_1). Analysis type: logistic. Multi code phenotype (multiple answers are allowed). Phenotype field used: Phenotype field used: f.6149.0.0-5. Replace -7 to 0 (None of the above, always control). For estimation of SNP heritability, sample prevalence was used as population prevalence.;Mouth/teeth dental problems: Mouth ulcers	3.02e-06			CL-0000062	osteoblast	UKB phenotype field: 2375 (f.2375.0.0). Analysis type: linear.;Relative age of first facial hair (male)	2.94e-86
CL-0000062	osteoblast	UKB phenotype field: 6149 (6149_6). Analysis type: logistic. Multi code phenotype (multiple answers are allowed). Phenotype field used: Phenotype field used: f.6149.0.0-5. Replace -7 to 0 (None of the above, always control). For estimation of SNP heritability, sample prevalence was used as population prevalence.;Mouth/teeth dental problems: Dentures	4.74e-17			CL-0000062	osteoblast	UKB phenotype field: 2385 (f.2385.0.0). Analysis type: linear.;Relative age voice broke (male)	1.55e-156
CL-0000062	osteoblast	UKB phenotype field: 6150 (6150_2). Analysis type: logistic. Multi code phenotype (multiple answers are allowed). Phenotype field used: Phenotype field used: f.6150.0.0-3. Replace -7 to 0 (None of the above, always control). For estimation of SNP heritability, sample prevalence was used as population prevalence.;Vascular/heart problems diagnosed by doctor: Angina	2.6e-10			CL-0000062	osteoblast	UKB phenotype field: 2443 (f.2443.0.0). Analysis type: logistic. Phenotype code contrast: 1 vs 0. Case label: Yes. Control label: No. Population prevalence: 0.073 (WHO Global report of diabetes (apps.who.int/iris/bitstream/10665/24871/1/9789241565257_eng.pdf)).;Diabetes (diagnosed by doctor)	8.53e-11
CL-0000062	osteoblast	UKB phenotype field: 6150 (6150_4). Analysis type: logistic. Multi code phenotype (multiple answers are allowed). Phenotype field used: Phenotype field used: f.6150.0.0-3. Replace -7 to 0 (None of the above, always control). Population prevalence: 0.408 (WHO High blood pressure global and regional overview, average of women and men in european region (www.searo.who.int/entity/world_health_day/lea…	3.35e-86			CL-0000062	osteoblast	UKB phenotype field: 2473 (f.2473.0.0). Analysis type: logistic. Phenotype code contrast: 1 vs 0. Case label: Yes. Control label: No. For estimation of SNP heritability, sample prevalence was used as population prevalence.;Other serious medical condition/disability (diagnosed by doctor)	2.97e-11
CL-0000062	osteoblast	UKB phenotype field: 6152 (6152_8). Analysis type: logistic. Multi code phenotype (multiple answers are allowed). Phenotype field used: Phenotype field used: f.6152.0.0-4. Replace -7 to 0 (None of the above, always control). Population prevalence: 0.043 (PMID: 24162900).;Asthma	1.88e-21			CL-0000062	osteoblast	UKB phenotype field: 2644 (f.2644.0.0). Analysis type: logistic. Phenotype code contrast: 1 vs 0. Case label: Yes. Control label: No. For estimation of SNP heritability, sample prevalence was used as population prevalence.;Light smokers, at least 100 smokes in lifetime	2.55e-12
CL-0000062	osteoblast	UKB phenotype field: 6152 (6152_9). Analysis type: logistic. Multi code phenotype (multiple answers are allowed). Phenotype field used: Phenotype field used: f.6152.0.0-4. Replace -7 to 0 (None of the above, always control). Population prevalence: 0.244 (PMID: 15139568).;Hayfever, allergic rhinitis or eczema	1.2e-61			CL-0000062	osteoblast	UKB phenotype field: 2744 (f.2744.0.0). Analysis type: linear.;Birth weight of first child (female)	2.51e-09
CL-0000062	osteoblast	UKB phenotype field: 6157 (6157_3). Analysis type: logistic. Multi code phenotype (multiple answers are allowed). Phenotype field used: Phenotype field used: f.6157.0.0-3. Replace -7 to 0 (None of the above, always control). For estimation of SNP heritability, sample prevalence was used as population prevalence.;Why stopped smoking: Health precaution	4.11e-05			CL-0000062	osteoblast	UKB phenotype field: 2764 (f.2764.0.0). Analysis type: linear.;Age at last live birth (female)	1.75e-13
CL-0000062	osteoblast	UKB phenotype field: 6159 (6159_1). Analysis type: logistic. Multi code phenotype (multiple answers are allowed). Phenotype field used: Phenotype field used: f.6159.0.0-6. Replace -7 to 0 (None of the above, always control). For estimation of SNP heritability, sample prevalence was used as population prevalence.;Pain type(s) experienced in last month: Headache	1.12e-20			CL-0000062	osteoblast	UKB phenotype field: 2887 (f.2887.0.0). Analysis type: linear.;Number of cigarettes previously smoked daily	6.34e-22
CL-0000062	osteoblast	UKB phenotype field: 6159 (6159_3). Analysis type: logistic. Multi code phenotype (multiple answers are allowed). Phenotype field used: Phenotype field used: f.6159.0.0-6. Replace -7 to 0 (None of the above, always control). For estimation of SNP heritability, sample prevalence was used as population prevalence.;Pain type(s) experienced in last month: Neck or shoulder pain	4.9e-19			CL-0000062	osteoblast	UKB phenotype field: 2926 (f.2926.0.0). Analysis type: linear.;Number of unsuccessful stop-smoking attempts	4.7e-07
CL-0000062	osteoblast	UKB phenotype field: 6159 (6159_4). Analysis type: logistic. Multi code phenotype (multiple answers are allowed). Phenotype field used: Phenotype field used: f.6159.0.0-6. Replace -7 to 0 (None of the above, always control). For estimation of SNP heritability, sample prevalence was used as population prevalence.;Pain type(s) experienced in last month: Back pain	2.3e-22			CL-0000062	osteoblast	UKB phenotype field: 3536 (f.3536.0.0). Analysis type: linear.;Age started hormone-replacement therapy (HRT) (female)	5.7e-11
CL-0000062	osteoblast	UKB phenotype field: 6159 (6159_7). Analysis type: logistic. Multi code phenotype (multiple answers are allowed). Phenotype field used: Phenotype field used: f.6159.0.0-6. Replace -7 to 0 (None of the above, always control). For estimation of SNP heritability, sample prevalence was used as population prevalence.;Pain type(s) experienced in last month: Knee pain	2.1e-06			CL-0000062	osteoblast	UKB phenotype field: 3849 (f.3849.0.0). Analysis type: linear.;Number of pregnancy terminations (female)	1.1e-06
CL-0000062	osteoblast	UKB phenotype field: 6160 (6160_1). Analysis type: logistic. Multi code phenotype (multiple answers are allowed). Phenotype field used: Phenotype field used: f.6160.0.0-4. Replace -7 to 0 (None of the above, always control). For estimation of SNP heritability, sample prevalence was used as population prevalence.;Social support - Leisure/social activities: Sports club or gym	3.11e-06			CL-0000062	osteoblast	UKB phenotype field: 4080 (f.4080.0.0). Analysis type: linear.;Systolic blood pressure (automated reading)	2.35e-19
CL-0000062	osteoblast	UKB phenotype field: 6160 (6160_4). Analysis type: logistic. Multi code phenotype (multiple answers are allowed). Phenotype field used: f.6160.0.0-4. Replace -7 to 0 (None of the above, always control). For estimation of SNP heritability, sample prevalence was used as population prevalence.;Social support - Leisure/social activities: Adult education class	8.69e-11			CL-0000062	osteoblast	UKB phenotype field: 20008 (f.20008.0.0). Analysis type: linear.;Interpolated Year when non-cancer illness first diagnosed	1.19e-12
CL-0000062	osteoblast	UKB phenotype field: 6162 (6162_4). Analysis type: logistic. Multi code phenotype (multiple answers are allowed). Phenotype field used: f.6162.0.0-3. Replace -7 to 0 (None of the above, always control). For estimation of SNP heritability, sample prevalence was used as population prevalence.;Types of transport used (excluding work): Cycle	4.38e-07			CL-0000062	osteoblast	UKB phenotype field: 20009 (f.20009.0.0). Analysis type: linear.;Interpolated Age of participant when non-cancer illness first diagnosed	1.19e-12
CL-0000062	osteoblast	UKB phenotype field: 6164 (6164_1). Analysis type: logistic. Multi code phenotype (multiple answers are allowed). Phenotype field used: f.6164.0.0-4. Replace -7 to 0 (None of the above, always control). For estimation of SNP heritability, sample prevalence was used as population prevalence.;Types of physical activity in last 4 weeks: Walking for pleasure (not as a means of transport)	2.07e-12			CL-0000062	osteoblast	UKB phenotype field: 20015 (f.20015.0.0). Analysis type: linear.;Sitting height	4.55e-143
CL-0000062	osteoblast	UKB phenotype field: 6164 (6164_2). Analysis type: logistic. Multi code phenotype (multiple answers are allowed). Phenotype field used: f.6164.0.0-4. Replace -7 to 0 (None of the above, always control). For estimation of SNP heritability, sample prevalence was used as population prevalence.;physical activity	2.81e-05			CL-0000062	osteoblast	UKB phenotype field: 20022 (f.20022.0.0). Analysis type: linear.;Birth weight	1.01e-31
CL-0000062	osteoblast	UKB phenotype field: 20002 (20002_1065). Analysis type: logistic. Multi code phenotype (multiple answers are allowed). Phenotype field used: f.20002.0.0-28. Replace 99999 to 0 (unclassifiable, always control). Population prevalence: 0.417 (PMID: 12746359, England from Table 3).;Non-cancer illness code, self-reported: hypertension	2.41e-55			CL-0000062	osteoblast	UKB phenotype field: 23099 (f.23099.0.0). Analysis type: linear.;Impedance measures - Body fat percentage	7.78e-19
CL-0000062	osteoblast	UKB phenotype field: 20002 (20002_1226). Analysis type: logistic. Multi code phenotype (multiple answers are allowed). Phenotype field used: f.20002.0.0-28. Replace 99999 to 0 (unclassifiable, always control). Population prevalence: 0.0382 (PMID: 24423323).;Non-cancer illness code, self-reported: hypothyroidism/myxoedema	5.18e-06			CL-0000062	osteoblast	UKB phenotype field: 23101 (f.23101.0.0). Analysis type: linear.;Impedance measures - Whole body fat-free mass	2.37e-13
CL-0000062	osteoblast	UKB phenotype field: 20002 (20002_1465). Analysis type: logistic. Multi code phenotype (multiple answers are allowed). Phenotype field used: f.20002.0.0-28. Replace 99999 to 0 (unclassifiable, always control). For estimation of SNP heritability, sample prevalence was used as population prevalence.;Non-cancer illness code, self-reported: osteoarthritis	1.73e-10			CL-0000062	osteoblast	UKB phenotype field: 23102 (f.23102.0.0). Analysis type: linear.;Impedance measures - Whole body water mass	6.25e-13
CL-0000062	osteoblast	UKB phenotype field: 20002 (20002_1473). Analysis type: logistic. Multi code phenotype (multiple answers are allowed). Phenotype field used: f.20002.0.0-28. Replace 99999 to 0 (unclassifiable, always control). Population prevalence: 0.54 (WHO Raised cholesterol (www.who.int/gho/ncd/risk_factors/cholesterol_text/en/)).;Non-cancer illness code, self-reported: high cholesterol	5.96e-66			CL-0000062	osteoblast	UKB phenotype field: 23105 (f.23105.0.0). Analysis type: linear.;Impedance measures - Basal metabolic rate	0.000465381
CL-0000062	osteoblast	UKB phenotype field: 20107 (20107_1). Analysis type: logistic. Multi code phenotype (multiple answers are allowed). Phenotype field used: f.20107.0.0-9. Replace -17 and -27 to 0 (None of the above, always control). For estimation of SNP heritability, sample prevalence was used as population prevalence.;Illnesses of father: Heart disease	1.35e-13			CL-0000062	osteoblast	UKB phenotype field: 23106 (f.23106.0.0). Analysis type: linear.;Impedance measures - Impedance of whole body	1.28e-47
CL-0000062	osteoblast	UKB phenotype field: 20107 (20107_3). Analysis type: logistic. Multi code phenotype (multiple answers are allowed). Phenotype field used: f.20107.0.0-9. Replace -17 and -27 to 0 (None of the above, always control). For estimation of SNP heritability, sample prevalence was used as population prevalence.;Illnesses of father: Lung cancer	1.91e-05			CL-0000062	osteoblast	UKB phenotype field: 23107 (f.23107.0.0). Analysis type: linear.;Impedance measures - Impedance of leg (right)	0.000116552
CL-0000062	osteoblast	UKB phenotype field: 20110 (20110_9). Analysis type: logistic. Multi code phenotype (multiple answers are allowed). Phenotype field used: f.20110.0.0-10. Replace -17 and -27 to 0 (None of the above, always control). For estimation of SNP heritability, sample prevalence was used as population prevalence.;Illnesses of mother: Diabetes	4.67e-09			CL-0000062	osteoblast	UKB phenotype field: 23108 (f.23108.0.0). Analysis type: linear.;Impedance measures - Impedance of leg (left)	7.65e-08
CL-0000062	osteoblast	UKB phenotype field: 20110 (20110_10). Analysis type: logistic. Multi code phenotype (multiple answers are allowed). Phenotype field used: f.20110.0.0-10. Replace -17 and -27 to 0 (None of the above, always control). For estimation of SNP heritability, sample prevalence was used as population prevalence.;Illnesses of mother: Alzheimer's disease/dementia	1.7e-61			CL-0000062	osteoblast	UKB phenotype field: 23109 (f.23109.0.0). Analysis type: linear.;Impedance measures - Impedance of arm (right)	1.87e-96
CL-0000062	osteoblast	UKB phenotype field: 20111 (20111_8). Analysis type: logistic. Multi code phenotype (multiple answers are allowed). Phenotype field used: f.20111.0.0-11. Replace -17 and -27 to 0 (None of the above, always control). For estimation of SNP heritability, sample prevalence was used as population prevalence.;Illnesses of siblings: High blood pressure	1.23e-14			CL-0000062	osteoblast	UKB phenotype field: 23110 (f.23110.0.0). Analysis type: linear.;Impedance measures - Impedance of arm (left)	4.57e-62
CL-0000062	osteoblast	UKB phenotype field: 40006 (40006_C44). Analysis type: logistic. Multi code phenotype (multiple codes are allowed to assign). Phenotype field used: f.40006.0-31.0. For estimation of SNP heritability, sample prevalence was used as population prevalence.;Cancer register - Type of cancer: ICD10: C44 Other and unspecified malignant neoplasm of skin	8.68e-18			CL-0000062	osteoblast	UKB phenotype field: 23113 (f.23113.0.0). Analysis type: linear.;Impedance measures - Leg fat-free mass (right)	2.74e-07
CL-0000062	osteoblast	UKB phenotype field: 40006 (40006_C50). Analysis type: logistic. Multi code phenotype (multiple codes are allowed to assign). Phenotype field used: f.40006.0-31.0. For estimation of SNP heritability, sample prevalence was used as population prevalence.;Cancer register - Type of cancer: ICD10: C50 Malignant neoplasm of breast	2.11e-05			CL-0000062	osteoblast	UKB phenotype field: 23114 (f.23114.0.0). Analysis type: linear.;Impedance measures - Leg predicted mass (right)	3.8e-06
CL-0000062	osteoblast	UKB phenotype field: 40011 (40011_8090). Analysis type: logistic. Multi code phenotype (multiple codes are allowed to assign). Phenotype field used: f.40011.0-31.0. For estimation of SNP heritability, sample prevalence was used as population prevalence.;Cancer register - Histology of cancer tumour: Basal cell carcinoma, NOS	2.13e-10			CL-0000062	osteoblast	UKB phenotype field: 23117 (f.23117.0.0). Analysis type: linear.;Impedance measures - Leg fat-free mass (left)	3.13e-08
CL-0000062	osteoblast	UKB phenotype field: 40011 (40011_8140). Analysis type: logistic. Multi code phenotype (multiple codes are allowed to assign). Phenotype field used: f.40011.0-31.0. For estimation of SNP heritability, sample prevalence was used as population prevalence.;Cancer register - Histology of cancer tumour: Adenocarcinoma, NOS	5.01e-10			CL-0000062	osteoblast	UKB phenotype field: 23118 (f.23118.0.0). Analysis type: linear.;Impedance measures - Leg predicted mass (left)	2.29e-06
CL-0000062	osteoblast	UKB phenotype field: 41202 (41202_D12). Analysis type: logistic. Multi code phenotype (multiple codes are allowed to assign). Phenotype field used: f.41202.0.0-379. For estimation of SNP heritability, sample prevalence was used as population prevalence.;Diagnoses - main ICD10: D12 Benign neoplasm of colon, rectum, anus and anal canal	7e-17			CL-0000062	osteoblast	UKB phenotype field: 23127 (f.23127.0.0). Analysis type: linear.;Impedance measures - Trunk fat percentage	1.81e-33
CL-0000062	osteoblast	UKB phenotype field: 41202 (41202_I25). Analysis type: logistic. Multi code phenotype (multiple codes are allowed to assign). Phenotype field used: f.41202.0.0-379. Population prevalence: 0.064 (PMID: 24795124).;Diagnoses - main ICD10: I25 Chronic ischemic heart disease	5.49e-06			CL-0000062	osteoblast	UKB phenotype field: 23128 (f.23128.0.0). Analysis type: linear.;Impedance measures - Trunk fat mass	5.14e-10
CL-0000062	osteoblast	UKB phenotype field: 41202 (41202_K80). Analysis type: logistic. Multi code phenotype (multiple codes are allowed to assign). Phenotype field used: f.41202.0.0-379. For estimation of SNP heritability, sample prevalence was used as population prevalence.;Diagnoses - main ICD10: K80 Cholelithiasis	7.71e-09			CL-0000062	osteoblast	UKB phenotype field: 23129 (f.23129.0.0). Analysis type: linear.;Impedance measures - Trunk fat-free mass	2.65e-26
CL-0000062	osteoblast	UKB phenotype field: 41202 (41202_M17). Analysis type: logistic. Multi code phenotype (multiple codes are allowed to assign). Phenotype field used: f.41202.0.0-379. For estimation of SNP heritability, sample prevalence was used as population prevalence.;Diagnoses - main ICD10: M17 Osteoarthritis of knee	9.54e-06			CL-0000062	osteoblast	UKB phenotype field: 23130 (f.23130.0.0). Analysis type: linear.;Impedance measures - Trunk predicted mass	1.02e-20
CL-0000062	osteoblast	UKB phenotype field: 41202 (41202_M23). Analysis type: logistic. Multi code phenotype (multiple codes are allowed to assign). Phenotype field used: f.41202.0.0-379. For estimation of SNP heritability, sample prevalence was used as population prevalence.;Diagnoses - main ICD10: M23 Internal derangement of knee	0.0003143			CL-0000062	osteoblast	UKB phenotype field: 1468 (1468_4). Analysis type: logistic. Multi code phenotype. Replace 5 to 0 (Other, always control) For estimation of SNP heritability, sample prevalence was used as population prevalence.;Cereal type: Muesli	5.58e-09
CL-0000062	osteoblast	UKB phenotype field: 41204 (41204_E11). Analysis type: logistic. Multi code phenotype (multiple codes are allowed to assign). Phenotype field used: f.41204.0.0-434. Population prevalence: 0.073 (WHO Global report of diabetes (apps.who.int/iris/bitstream/10665/24871/1/9789241565257_eng.pdf)).;Diagnoses - secondary ICD10: E11 Type 2 diabetes mellitus	0.000394091			CL-0000062	osteoblast	UKB phenotype field: 1508 (1508_3). Analysis type: logistic. Multi code phenotype. Replace 4 to 0 (Other type of coffee, always control). For estimation of SNP heritability, sample prevalence was used as population prevalence.;Coffee type: Ground coffee (include espresso, filter etc)	1.95e-05
CL-0000062	osteoblast	UKB phenotype field: 41204 (41204_E78). Analysis type: logistic. Multi code phenotype (multiple codes are allowed to assign). Phenotype field used: f.41204.0.0-434. For estimation of SNP heritability, sample prevalence was used as population prevalence.;Diagnoses - secondary ICD10: E78 Disorders of lipoprotein metabolism and other lipidemias	4.77e-37			CL-0000062	osteoblast	UKB phenotype field: 1747 (1747_1). Analysis type: logistic. Multi code phenotype. For estimation of SNP heritability, sample prevalence was used as population prevalence.;Hair colour (natural, before greying): Blonde	7.38e-85
CL-0000062	osteoblast	UKB phenotype field: 41204 (41204_I10). Analysis type: logistic. Multi code phenotype (multiple codes are allowed to assign). Phenotype field used: f.41204.0.0-434. For estimation of SNP heritability, sample prevalence was used as population prevalence.;Diagnoses - secondary ICD10: I10 Essential (primary) hypertension	5.2e-22			CL-0000062	osteoblast	UKB phenotype field: 1747 (1747_2). Analysis type: logistic. Multi code phenotype. For estimation of SNP heritability, sample prevalence was used as population prevalence.;Hair colour (natural, before greying): Red	1.24e-194
CL-0000062	osteoblast	UKB phenotype field: 41204 (41204_I20). Analysis type: logistic. Multi code phenotype (multiple codes are allowed to assign). Phenotype field used: f.41204.0.0-434. For estimation of SNP heritability, sample prevalence was used as population prevalence.;Diagnoses - secondary ICD10: I20 Angina pectoris	6.98e-07			CL-0000062	osteoblast	UKB phenotype field: 1747 (1747_3). Analysis type: logistic. Multi code phenotype. For estimation of SNP heritability, sample prevalence was used as population prevalence.;Hair colour (natural, before greying): Light brown	1.17e-32
CL-0000062	osteoblast	UKB phenotype field: 41204 (41204_I25). Analysis type: logistic. Multi code phenotype (multiple codes are allowed to assign). Phenotype field used: f.41204.0.0-434. Population prevalence: 0.064 (PMID: 24795124).;Diagnoses - secondary ICD10: I25 Chronic ischemic heart disease	1.63e-07			CL-0000062	osteoblast	UKB phenotype field: 1747 (1747_4). Analysis type: logistic. Multi code phenotype. For estimation of SNP heritability, sample prevalence was used as population prevalence.;Hair colour (natural, before greying): Dark brown	3.71e-108
CL-0000062	osteoblast	UKB phenotype field: 41204 (41204_I48). Analysis type: logistic. Multi code phenotype (multiple codes are allowed to assign). Phenotype field used: f.41204.0.0-434. Population prevalence: 0.025 (Public health england (https://www.gov.uk/government/publications/atrial-fibrillation-prevalence-estimates-for-local-populations)).;Diagnoses - secondary ICD10: I48 Atrial fibrillation and flutter	2.77e-06			CL-0000062	osteoblast	UKB phenotype field: 1747 (1747_5). Analysis type: logistic. Multi code phenotype. For estimation of SNP heritability, sample prevalence was used as population prevalence.;Hair colour (natural, before greying): Black	2.92e-50
CL-0000062	osteoblast	UKB phenotype field: 41204 (41204_Z82). Analysis type: logistic. Multi code phenotype (multiple codes are allowed to assign). Phenotype field used: f.41204.0.0-434. For estimation of SNP heritability, sample prevalence was used as population prevalence.;secondary ICD10	1.48e-09			CL-0000062	osteoblast	UKB phenotype field: 2395 (2395_1). Analysis type: logistic. Multi code phenotype. For estimation of SNP heritability, sample prevalence was used as population prevalence.;Male-specific factors - Hair/balding pattern: Pattern 1	1.11e-105
CL-0000062	osteoblast	UKB phenotype field: 41204 (41204_Z86). Analysis type: logistic. Multi code phenotype (multiple codes are allowed to assign). Phenotype field used: f.41204.0.0-434. For estimation of SNP heritability, sample prevalence was used as population prevalence.;Diagnoses - secondary ICD10: Z86 Personal history of certain other diseases	0.000447385			CL-0000062	osteoblast	UKB phenotype field: 2395 (2395_2). Analysis type: logistic. Multi code phenotype. For estimation of SNP heritability, sample prevalence was used as population prevalence.;Male-specific factors - Hair/balding pattern: Pattern 2	3.1e-68
CL-0000062	osteoblast	UKB phenotype field: 41204 (41204_Z95). Analysis type: logistic. Multi code phenotype (multiple codes are allowed to assign). Phenotype field used: f.41204.0.0-434. For estimation of SNP heritability, sample prevalence was used as population prevalence.;Diagnoses - secondary ICD10: Z95 Presence of cardiac and vascular implants and grafts	0.0002614			CL-0000062	osteoblast	UKB phenotype field: 2395 (2395_3). Analysis type: logistic. Multi code phenotype. For estimation of SNP heritability, sample prevalence was used as population prevalence.;Male-specific factors - Hair/balding pattern: Pattern 3	2.61e-145
CL-0000062	osteoblast	UKB phenotype field: 20403 (f.20403.0.0). Analysis type: linear.;Amount of alcohol drunk on a typical drinking day	0.000738533			CL-0000062	osteoblast	UKB phenotype field: 2395 (2395_4). Analysis type: logistic. Multi code phenotype. For estimation of SNP heritability, sample prevalence was used as population prevalence.;Male-specific factors - Hair/balding pattern: Pattern 4	1.6e-89
CL-0000062	osteoblast	UKB phenotype field: 20416 (f.20416.0.0). Analysis type: linear.;Frequency of consuming six or more units of alcohol	1.04e-10			CL-0000062	osteoblast	UKB phenotype field: 2654 (2654_2). Analysis type: logistic. Multi code phenotype. For estimation of SNP heritability, sample prevalence was used as population prevalence.;Non-butter spread type details: Flora Pro-Active or Benecol	4.69e-13
CL-0000084	T-cell	EFO_0000095;chronic lymphocytic leukemia	3.36e-07			CL-0000062	osteoblast	UKB phenotype field: 6142 (6142_6). Analysis type: logistic. Multi code phenotype (multiple answers are allowed). Phenotype field used: Phenotype field used: f.6142.0.0-6. Replace -7 to 0 (None of the above, always control). For estimation of SNP heritability, sample prevalence was used as population prevalence.;Current employment status: Doing unpaid or voluntary work	5.28e-06
CL-0000084	T-cell	EFO_0000096;neoplasm of mature B-cells	1.46e-07			CL-0000062	osteoblast	UKB phenotype field: 6144 (6144_3). Analysis type: logistic. Multi code phenotype (multiple answers are allowed). Phenotype field used: Phenotype field used: f.6144.0.0-3. For estimation of SNP heritability, sample prevalence was used as population prevalence.;Never eat eggs, dairy, wheat, sugar: Wheat products	8e-19
CL-0000084	T-cell	EFO_0000181;head and neck squamous cell carcinoma	2.58e-06			CL-0000062	osteoblast	UKB phenotype field: 6144 (6144_5). Analysis type: logistic. Multi code phenotype (multiple answers are allowed). Phenotype field used: Phenotype field used: f.6144.0.0-3. For estimation of SNP heritability, sample prevalence was used as population prevalence.;Never eat eggs, dairy, wheat, sugar: I eat all of the above	6.5e-07
CL-0000084	T-cell	EFO_0000182;hepatocellular carcinoma	1.11e-05			CL-0000062	osteoblast	UKB phenotype field: 6145 (6145_6). Analysis type: logistic. Multi code phenotype (multiple answers are allowed). Phenotype field used: Phenotype field used: f.6145.0.0-5. Replace -7 to 0 (None of the above, always control). For estimation of SNP heritability, sample prevalence was used as population prevalence.;Mental health - Illness, injury, bereavement, stress in last 2 years: Financial diffi…	3.86e-06
CL-0000084	T-cell	EFO_0000274;atopic eczema	0.000153527			CL-0000062	osteoblast	UKB phenotype field: 6149 (6149_1). Analysis type: logistic. Multi code phenotype (multiple answers are allowed). Phenotype field used: Phenotype field used: f.6149.0.0-5. Replace -7 to 0 (None of the above, always control). For estimation of SNP heritability, sample prevalence was used as population prevalence.;Mouth/teeth dental problems: Mouth ulcers	2.79e-161
CL-0000084	T-cell	EFO_0000289;bipolar disorder	5.95e-10			CL-0000062	osteoblast	UKB phenotype field: 6150 (6150_2). Analysis type: logistic. Multi code phenotype (multiple answers are allowed). Phenotype field used: Phenotype field used: f.6150.0.0-3. Replace -7 to 0 (None of the above, always control). For estimation of SNP heritability, sample prevalence was used as population prevalence.;Vascular/heart problems diagnosed by doctor: Angina	7.2e-16
CL-0000084	T-cell	EFO_0000305;breast carcinoma	9.28e-06			CL-0000062	osteoblast	UKB phenotype field: 6150 (6150_4). Analysis type: logistic. Multi code phenotype (multiple answers are allowed). Phenotype field used: Phenotype field used: f.6150.0.0-3. Replace -7 to 0 (None of the above, always control). Population prevalence: 0.408 (WHO High blood pressure global and regional overview, average of women and men in european region (www.searo.who.int/entity/world_health_day/lea…	9.05e-09
CL-0000084	T-cell	EFO_0000311;obsolete_cancer	1.03e-26			CL-0000062	osteoblast	UKB phenotype field: 6152 (6152_8). Analysis type: logistic. Multi code phenotype (multiple answers are allowed). Phenotype field used: Phenotype field used: f.6152.0.0-4. Replace -7 to 0 (None of the above, always control). Population prevalence: 0.043 (PMID: 24162900).;Asthma	1.83e-19
CL-0000084	T-cell	EFO_0000326;EFO_0005543;central nervous system cancer;glioma	8.46e-07			CL-0000062	osteoblast	UKB phenotype field: 6152 (6152_9). Analysis type: logistic. Multi code phenotype (multiple answers are allowed). Phenotype field used: Phenotype field used: f.6152.0.0-4. Replace -7 to 0 (None of the above, always control). Population prevalence: 0.244 (PMID: 15139568).;Hayfever, allergic rhinitis or eczema	1.78e-12
CL-0000084	T-cell	EFO_0000341;chronic obstructive pulmonary disease	2.69e-22			CL-0000062	osteoblast	UKB phenotype field: 6157 (6157_3). Analysis type: logistic. Multi code phenotype (multiple answers are allowed). Phenotype field used: Phenotype field used: f.6157.0.0-3. Replace -7 to 0 (None of the above, always control). For estimation of SNP heritability, sample prevalence was used as population prevalence.;Why stopped smoking: Health precaution	2.73e-06
CL-0000084	T-cell	EFO_0000384;Crohn's disease	6.13e-09			CL-0000062	osteoblast	UKB phenotype field: 6159 (6159_1). Analysis type: logistic. Multi code phenotype (multiple answers are allowed). Phenotype field used: Phenotype field used: f.6159.0.0-6. Replace -7 to 0 (None of the above, always control). For estimation of SNP heritability, sample prevalence was used as population prevalence.;Pain type(s) experienced in last month: Headache	7.02e-148
CL-0000084	T-cell	EFO_0000389;cutaneous melanoma	8.48e-08			CL-0000062	osteoblast	UKB phenotype field: 6159 (6159_4). Analysis type: logistic. Multi code phenotype (multiple answers are allowed). Phenotype field used: Phenotype field used: f.6159.0.0-6. Replace -7 to 0 (None of the above, always control). For estimation of SNP heritability, sample prevalence was used as population prevalence.;Pain type(s) experienced in last month: Back pain	1.14e-11
CL-0000084	T-cell	EFO_0000540;immune system disease	0.000989218			CL-0000062	osteoblast	UKB phenotype field: 6159 (6159_7). Analysis type: logistic. Multi code phenotype (multiple answers are allowed). Phenotype field used: Phenotype field used: f.6159.0.0-6. Replace -7 to 0 (None of the above, always control). For estimation of SNP heritability, sample prevalence was used as population prevalence.;Pain type(s) experienced in last month: Knee pain	3.54e-07
CL-0000084	T-cell	EFO_0000571;lung adenocarcinoma	1.07e-06			CL-0000062	osteoblast	UKB phenotype field: 6160 (6160_4). Analysis type: logistic. Multi code phenotype (multiple answers are allowed). Phenotype field used: f.6160.0.0-4. Replace -7 to 0 (None of the above, always control). For estimation of SNP heritability, sample prevalence was used as population prevalence.;Social support - Leisure/social activities: Adult education class	1.16e-06
CL-0000084	T-cell	EFO_0000676;psoriasis	1.87e-11			CL-0000062	osteoblast	UKB phenotype field: 6162 (6162_4). Analysis type: logistic. Multi code phenotype (multiple answers are allowed). Phenotype field used: f.6162.0.0-3. Replace -7 to 0 (None of the above, always control). For estimation of SNP heritability, sample prevalence was used as population prevalence.;Types of transport used (excluding work): Cycle	1.87e-189
CL-0000084	T-cell	EFO_0000685;rheumatoid arthritis	4.07e-36			CL-0000062	osteoblast	UKB phenotype field: 6164 (6164_1). Analysis type: logistic. Multi code phenotype (multiple answers are allowed). Phenotype field used: f.6164.0.0-4. Replace -7 to 0 (None of the above, always control). For estimation of SNP heritability, sample prevalence was used as population prevalence.;Types of physical activity in last 4 weeks: Walking for pleasure (not as a means of transport)	1.87e-06
CL-0000084	T-cell	EFO_0000685;EFO_0001060;rheumatoid arthritis;celiac disease	4.04e-08			CL-0000062	osteoblast	UKB phenotype field: 6164 (6164_2). Analysis type: logistic. Multi code phenotype (multiple answers are allowed). Phenotype field used: f.6164.0.0-4. Replace -7 to 0 (None of the above, always control). For estimation of SNP heritability, sample prevalence was used as population prevalence.;physical activity	7.05e-153
CL-0000084	T-cell	EFO_0000685;EFO_0009459;EFO_0007791;rheumatoid arthritis;ACPA-positive rheumatoid arthritis	8.72e-13			CL-0000062	osteoblast	UKB phenotype field: 6164 (6164_4). Analysis type: logistic. Multi code phenotype (multiple answers are allowed). Phenotype field used: f.6164.0.0-4. Replace -7 to 0 (None of the above, always control). For estimation of SNP heritability, sample prevalence was used as population prevalence.;Types of physical activity in last 4 weeks: Light DIY (eg: pruning, watering the lawn)	3.82e-12
CL-0000084	T-cell	EFO_0000685;EFO_1000630;rheumatoid arthritis;marginal zone B-cell lymphoma	0.000128288			CL-0000062	osteoblast	UKB phenotype field: 20002 (20002_1065). Analysis type: logistic. Multi code phenotype (multiple answers are allowed). Phenotype field used: f.20002.0.0-28. Replace 99999 to 0 (unclassifiable, always control). Population prevalence: 0.417 (PMID: 12746359, England from Table 3).;Non-cancer illness code, self-reported: hypertension	7.88e-14
CL-0000084	T-cell	EFO_0000707;squamous cell carcinoma	1.17e-05			CL-0000062	osteoblast	UKB phenotype field: 20002 (20002_1226). Analysis type: logistic. Multi code phenotype (multiple answers are allowed). Phenotype field used: f.20002.0.0-28. Replace 99999 to 0 (unclassifiable, always control). Population prevalence: 0.0382 (PMID: 24423323).;Non-cancer illness code, self-reported: hypothyroidism/myxoedema	5.68e-106
CL-0000084	T-cell	EFO_0000717;systemic scleroderma	4.58e-21			CL-0000062	osteoblast	UKB phenotype field: 20002 (20002_1465). Analysis type: logistic. Multi code phenotype (multiple answers are allowed). Phenotype field used: f.20002.0.0-28. Replace 99999 to 0 (unclassifiable, always control). For estimation of SNP heritability, sample prevalence was used as population prevalence.;Non-cancer illness code, self-reported: osteoarthritis	3.51e-06
CL-0000084	T-cell	EFO_0000729;ulcerative colitis	5.46e-18			CL-0000062	osteoblast	UKB phenotype field: 20002 (20002_1473). Analysis type: logistic. Multi code phenotype (multiple answers are allowed). Phenotype field used: f.20002.0.0-28. Replace 99999 to 0 (unclassifiable, always control). Population prevalence: 0.54 (WHO Raised cholesterol (www.who.int/gho/ncd/risk_factors/cholesterol_text/en/)).;Non-cancer illness code, self-reported: high cholesterol	4.36e-27
CL-0000084	T-cell	EFO_0000756;melanoma	0.00033904			CL-0000062	osteoblast	UKB phenotype field: 20107 (20107_1). Analysis type: logistic. Multi code phenotype (multiple answers are allowed). Phenotype field used: f.20107.0.0-9. Replace -17 and -27 to 0 (None of the above, always control). For estimation of SNP heritability, sample prevalence was used as population prevalence.;Illnesses of father: Heart disease	6.84e-07
CL-0000084	T-cell	EFO_0001060;celiac disease	8.25e-07			CL-0000062	osteoblast	UKB phenotype field: 20107 (20107_3). Analysis type: logistic. Multi code phenotype (multiple answers are allowed). Phenotype field used: f.20107.0.0-9. Replace -17 and -27 to 0 (None of the above, always control). For estimation of SNP heritability, sample prevalence was used as population prevalence.;Illnesses of father: Lung cancer	3.83e-08
CL-0000084	T-cell	EFO_0001071;EFO_1000650;EFO_0005842;EFO_1001515;EFO_0001663;EFO_1001516;EFO_0000305;EFO_0001075;EFO_0000571;EFO_0000708;diverse cancers	4.96e-09			CL-0000062	osteoblast	UKB phenotype field: 20107 (20107_8). Analysis type: logistic. Multi code phenotype (multiple answers are allowed). Phenotype field used: f.20107.0.0-9. Replace -17 and -27 to 0 (None of the above, always control). For estimation of SNP heritability, sample prevalence was used as population prevalence.;Illnesses of father: High blood pressure	3.81e-05
CL-0000084	T-cell	EFO_0001075;ovarian carcinoma	7.66e-05			CL-0000062	osteoblast	UKB phenotype field: 20107 (20107_13). Analysis type: logistic. Multi code phenotype (multiple answers are allowed). Phenotype field used: f.20107.0.0-9. Replace -17 and -27 to 0 (None of the above, always control). For estimation of SNP heritability, sample prevalence was used as population prevalence.;Illnesses of father: Prostate cancer	0.000696953
CL-0000084	T-cell	EFO_0001358;post-traumatic stress disorder	1.07e-07			CL-0000062	osteoblast	UKB phenotype field: 20110 (20110_8). Analysis type: logistic. Multi code phenotype (multiple answers are allowed). Phenotype field used: f.20110.0.0-10. Replace -17 and -27 to 0 (None of the above, always control). For estimation of SNP heritability, sample prevalence was used as population prevalence.;Illnesses of mother: High blood pressure	7.72e-08
CL-0000084	T-cell	EFO_0001378;multiple myeloma	0.000731393			CL-0000062	osteoblast	UKB phenotype field: 20110 (20110_10). Analysis type: logistic. Multi code phenotype (multiple answers are allowed). Phenotype field used: f.20110.0.0-10. Replace -17 and -27 to 0 (None of the above, always control). For estimation of SNP heritability, sample prevalence was used as population prevalence.;Illnesses of mother: Alzheimer's disease/dementia	1.03e-26
CL-0000084	T-cell	EFO_0001663;prostate carcinoma	3.99e-10			CL-0000062	osteoblast	UKB phenotype field: 20111 (20111_8). Analysis type: logistic. Multi code phenotype (multiple answers are allowed). Phenotype field used: f.20111.0.0-11. Replace -17 and -27 to 0 (None of the above, always control). For estimation of SNP heritability, sample prevalence was used as population prevalence.;Illnesses of siblings: High blood pressure	5.79e-06
CL-0000084	T-cell	EFO_0002690;systemic lupus erythematosus	1e-55			CL-0000062	osteoblast	UKB phenotype field: 20116 (20116_1_2). Analysis type: logistic. Phenotype code contrast: 1 vs 2. Case label: Previous. Control label: Current. Multi code phenotype. Previous vs Current, replace Never to NA. For estimation of SNP heritability, sample prevalence was used as population prevalence.;Smoking status: Previous vs Current	1.13e-49
CL-0000084	T-cell	EFO_0003086;kidney disease	1.61e-06			CL-0000062	osteoblast	UKB phenotype field: 20117 (20117_0). Analysis type: logistic. Multi code phenotype. For estimation of SNP heritability, sample prevalence was used as population prevalence.;Alcohol - Alcohol drinker status: Never	2.61e-10
CL-0000084	T-cell	EFO_0003095;non-alcoholic fatty liver disease	2.25e-09			CL-0000062	osteoblast	UKB phenotype field: 40006 (40006_C50). Analysis type: logistic. Multi code phenotype (multiple codes are allowed to assign). Phenotype field used: f.40006.0-31.0. For estimation of SNP heritability, sample prevalence was used as population prevalence.;Cancer register - Type of cancer: ICD10: C50 Malignant neoplasm of breast	4.39e-08
CL-0000084	T-cell	EFO_0003106;pneumonia	0.000237749			CL-0000062	osteoblast	UKB phenotype field: 40011 (40011_8140). Analysis type: logistic. Multi code phenotype (multiple codes are allowed to assign). Phenotype field used: f.40011.0-31.0. For estimation of SNP heritability, sample prevalence was used as population prevalence.;Cancer register - Histology of cancer tumour: Adenocarcinoma, NOS	0.00090585
CL-0000084	T-cell	EFO_0003756;MONDO_0005090;autism spectrum disorder;schizophrenia	2.4e-07			CL-0000062	osteoblast	UKB phenotype field: 41202 (41202_I25). Analysis type: logistic. Multi code phenotype (multiple codes are allowed to assign). Phenotype field used: f.41202.0.0-379. Population prevalence: 0.064 (PMID: 24795124).;Diagnoses - main ICD10: I25 Chronic ischemic heart disease	6.84e-06
CL-0000084	T-cell	EFO_0003767;inflammatory bowel disease	2.05e-28			CL-0000062	osteoblast	UKB phenotype field: 41202 (41202_K80). Analysis type: logistic. Multi code phenotype (multiple codes are allowed to assign). Phenotype field used: f.41202.0.0-379. For estimation of SNP heritability, sample prevalence was used as population prevalence.;Diagnoses - main ICD10: K80 Cholelithiasis	8.74e-29
CL-0000084	T-cell	EFO_0003780;Behcet's syndrome	0.000238948			CL-0000062	osteoblast	UKB phenotype field: 41204 (41204_E03). Analysis type: logistic. Multi code phenotype (multiple codes are allowed to assign). Phenotype field used: f.41204.0.0-434. For estimation of SNP heritability, sample prevalence was used as population prevalence.;Diagnoses - secondary ICD10: E03 Other hypothyroidism	1.57e-33
CL-0000084	T-cell	EFO_0003884;chronic kidney disease	2.29e-06			CL-0000062	osteoblast	UKB phenotype field: 41204 (41204_E78). Analysis type: logistic. Multi code phenotype (multiple codes are allowed to assign). Phenotype field used: f.41204.0.0-434. For estimation of SNP heritability, sample prevalence was used as population prevalence.;Diagnoses - secondary ICD10: E78 Disorders of lipoprotein metabolism and other lipidemias	0.000577898
CL-0000084	T-cell	EFO_0003888;EFO_0003756;EFO_0004337;attention deficit hyperactivity disorder;autism spectrum disorder	2.27e-07			CL-0000062	osteoblast	UKB phenotype field: 41204 (41204_I10). Analysis type: logistic. Multi code phenotype (multiple codes are allowed to assign). Phenotype field used: f.41204.0.0-434. For estimation of SNP heritability, sample prevalence was used as population prevalence.;Diagnoses - secondary ICD10: I10 Essential (primary) hypertension	0.000442489
CL-0000084	T-cell	EFO_0003898;EFO_0000676;EFO_0000729;EFO_0000384;EFO_0004268;ankylosing spondylitis;psoriasis;ulcerative colitis;Crohn's disease;sclerosing cholangitis	9.47e-22			CL-0000062	osteoblast	UKB phenotype field: 41204 (41204_I48). Analysis type: logistic. Multi code phenotype (multiple codes are allowed to assign). Phenotype field used: f.41204.0.0-434. Population prevalence: 0.025 (Public health england (https://www.gov.uk/government/publications/atrial-fibrillation-prevalence-estimates-for-local-populations)).;Diagnoses - secondary ICD10: I48 Atrial fibrillation and flutter	1.39e-60
CL-0000084	T-cell	EFO_0003912;ankle brachial index	0.000428832			CL-0000062	osteoblast	UKB phenotype field: 41204 (41204_Z86). Analysis type: logistic. Multi code phenotype (multiple codes are allowed to assign). Phenotype field used: f.41204.0.0-434. For estimation of SNP heritability, sample prevalence was used as population prevalence.;Diagnoses - secondary ICD10: Z86 Personal history of certain other diseases	1.76e-38
CL-0000084	T-cell	EFO_0003923;bone density	0.000586611			CL-0000062	osteoblast	UKB phenotype field: 41204 (41204_Z92). Analysis type: logistic. Multi code phenotype (multiple codes are allowed to assign). Phenotype field used: f.41204.0.0-434. For estimation of SNP heritability, sample prevalence was used as population prevalence.;Diagnoses - secondary ICD10: Z92 Personal history of medical treatment	1.3e-08
CL-0000084	T-cell	EFO_0003924;hair color	1.06e-07			CL-0000062	osteoblast	UKB phenotype field: 20403 (f.20403.0.0). Analysis type: linear.;Amount of alcohol drunk on a typical drinking day	5.66e-153
CL-0000084	T-cell	EFO_0003949;eye color	7.58e-06			CL-0000062	osteoblast	UKB phenotype field: 20416 (f.20416.0.0). Analysis type: linear.;Frequency of consuming six or more units of alcohol	5.07e-203
CL-0000084	T-cell	EFO_0004191;androgenetic alopecia	0.000460322			CL-0000084	T-cell	EFO_0000094;B-cell acute lymphoblastic leukemia	1.21e-05
CL-0000084	T-cell	EFO_0004192;alopecia areata	0.000550874			CL-0000084	T-cell	EFO_0000174;Ewing sarcoma	4.16e-11
CL-0000084	T-cell	EFO_0004193;basal cell carcinoma	4.39e-05			CL-0000084	T-cell	EFO_0000289;bipolar disorder	1.99e-17
CL-0000084	T-cell	EFO_0004194;IGA glomerulonephritis	2.6e-15			CL-0000084	T-cell	EFO_0000305;breast carcinoma	9.37e-15
CL-0000084	T-cell	EFO_0004197;hepatitis B virus infection	2.47e-09			CL-0000084	T-cell	EFO_0000341;chronic obstructive pulmonary disease	1.41e-17
CL-0000084	T-cell	EFO_0004208;Vitiligo	8.54e-13			CL-0000084	T-cell	EFO_0000516;obsolete_glaucoma	0.000980662
CL-0000084	T-cell	EFO_0004215;anorexia nervosa	0.000454379			CL-0000084	T-cell	EFO_0000537;hypertension	3.7e-06
CL-0000084	T-cell	EFO_0004237;Graves disease	2.84e-25			CL-0000084	T-cell	EFO_0000555;irritable bowel syndrome	0.000590494
CL-0000084	T-cell	EFO_0004237;Orphanet_79102;Graves disease	6.65e-13			CL-0000084	T-cell	EFO_0000571;lung adenocarcinoma	6.15e-21
CL-0000084	T-cell	EFO_0004261;osteitis deformans	0.000135523			CL-0000084	T-cell	EFO_0001065;endometriosis	9.46e-05
CL-0000084	T-cell	EFO_0004267;biliary liver cirrhosis	1.16e-08			CL-0000084	T-cell	EFO_0001073;obesity	1.08e-05
CL-0000084	T-cell	EFO_0004274;gout	3.17e-05			CL-0000084	T-cell	EFO_0001075;ovarian carcinoma	1.87e-06
CL-0000084	T-cell	EFO_0004284;upper aerodigestive tract neoplasm	2.67e-08			CL-0000084	T-cell	EFO_0001358;post-traumatic stress disorder	1.01e-15
CL-0000084	T-cell	EFO_0004309;platelet count	6.12e-06			CL-0000084	T-cell	EFO_0002618;pancreatic carcinoma	1.93e-08
CL-0000084	T-cell	EFO_0004312;vital capacity	1.18e-08			CL-0000084	T-cell	EFO_0003761;unipolar depression	2.96e-23
CL-0000084	T-cell	EFO_0004314;forced expiratory volume	1.55e-07			CL-0000084	T-cell	EFO_0003924;hair color	1.24e-06
CL-0000084	T-cell	EFO_0004337;intelligence	5.97e-11			CL-0000084	T-cell	EFO_0003949;eye color	6.56e-06
CL-0000084	T-cell	EFO_0004339;body height	3.81e-23			CL-0000084	T-cell	EFO_0004190;open-angle glaucoma	0.000490368
CL-0000084	T-cell	EFO_0004340;body mass index	2.05e-15			CL-0000084	T-cell	EFO_0004191;androgenetic alopecia	3.52e-09
CL-0000084	T-cell	EFO_0004340;EFO_0004465;body mass index;fasting blood glucose measurement	4.68e-05			CL-0000084	T-cell	EFO_0004215;EFO_0004242;EFO_0003888;EFO_0004895;EFO_0003761;EFO_0003756;MONDO_0005090;EFO_0000289;ADHD;UP;ASD;SCZ;BP;other mental disorder	6.38e-10
CL-0000084	T-cell	EFO_0004343;waist-hip ratio	9.42e-13			CL-0000084	T-cell	EFO_0004229;Dupuytren Contracture	2.04e-06
CL-0000084	T-cell	EFO_0004344;birth weight	1.4e-09			CL-0000084	T-cell	EFO_0004273;scoliosis	6.51e-06
CL-0000084	T-cell	EFO_0004348;hematocrit	8.29e-12			CL-0000084	T-cell	EFO_0004274;gout	7.36e-21
CL-0000084	T-cell	EFO_0004351;EFO_0000341;resting heart rate;chronic obstructive pulmonary disease	0.000137721			CL-0000084	T-cell	EFO_0004284;upper aerodigestive tract neoplasm	5.33e-37
CL-0000084	T-cell	EFO_0004458;C-reactive protein measurement	2.05e-11			CL-0000084	T-cell	EFO_0004285;albuminuria	4.39e-13
CL-0000084	T-cell	EFO_0004458;EFO_0004612;C-reactive protein measurement;high density lipoprotein cholesterol measurement	2.74e-26			CL-0000084	T-cell	EFO_0004298;EFO_0003896;cardiovascular measurement;left ventricular hypertrophy	0.000125786
CL-0000084	T-cell	EFO_0004461;EFO_0006341;transferrin measurement	2.95e-06			CL-0000084	T-cell	EFO_0004337;intelligence	1.45e-12
CL-0000084	T-cell	EFO_0004464;brain measurement	5.89e-21			CL-0000084	T-cell	EFO_0004340;body mass index	1.76e-08
CL-0000084	T-cell	EFO_0004468;glucose measurement	5.12e-07			CL-0000084	T-cell	EFO_0004343;waist-hip ratio	1.11e-06
CL-0000084	T-cell	EFO_0004509;hemoglobin measurement	5.12e-23			CL-0000084	T-cell	EFO_0004344;birth weight	1.26e-17
CL-0000084	T-cell	EFO_0004526;mean corpuscular volume	1.16e-16			CL-0000084	T-cell	EFO_0004348;hematocrit	6.22e-07
CL-0000084	T-cell	EFO_0004528;mean corpuscular hemoglobin concentration	0.000289607			CL-0000084	T-cell	EFO_0004464;brain measurement	4.61e-05
CL-0000084	T-cell	EFO_0004530;triglyceride measurement	2.27e-10			CL-0000084	T-cell	EFO_0004465;fasting blood glucose measurement	0.000119564
CL-0000084	T-cell	EFO_0004530;EFO_0007878;triglyceride measurement	3.59e-05			CL-0000084	T-cell	EFO_0004468;glucose measurement	3.4e-07
CL-0000084	T-cell	EFO_0004531;urate measurement	1.03e-65			CL-0000084	T-cell	EFO_0004471;EFO_0004340;insulin sensitivity measurement;body mass index	7.08e-07
CL-0000084	T-cell	EFO_0004533;alkaline phosphatase measurement	7.88e-24			CL-0000084	T-cell	EFO_0004509;hemoglobin measurement	4.33e-19
CL-0000084	T-cell	EFO_0004541;HbA1c measurement	6.48e-08			CL-0000084	T-cell	EFO_0004527;mean corpuscular hemoglobin	2.29e-24
CL-0000084	T-cell	EFO_0004573;chemerin measurement	4.1e-07			CL-0000084	T-cell	EFO_0004530;triglyceride measurement	8.84e-05
CL-0000084	T-cell	EFO_0004574;total cholesterol measurement	4.9e-09			CL-0000084	T-cell	EFO_0004533;alkaline phosphatase measurement	4.65e-08
CL-0000084	T-cell	EFO_0004574;EFO_0001645;total cholesterol measurement;coronary artery disease	1.68e-05			CL-0000084	T-cell	EFO_0004577;infant head circumference	3.78e-23
CL-0000084	T-cell	EFO_0004574;EFO_0006336;EFO_0004530;EFO_0006335;EFO_0004348;EFO_0007928;EFO_0004468;EFO_0004340;EFO_0004612;cholesterol measurement; BMI; other measurements	0.000256458			CL-0000084	T-cell	EFO_0004612;high density lipoprotein cholesterol measurement	4.06e-06
CL-0000084	T-cell	EFO_0004575;e-selectin measurement	1.13e-33			CL-0000084	T-cell	EFO_0004632;EFO_0000389;cutaneous melanoma	2.72e-08
CL-0000084	T-cell	EFO_0004577;infant head circumference	2.02e-06			CL-0000084	T-cell	EFO_0004748;thyroid stimulating hormone measurement	7.43e-05
CL-0000084	T-cell	EFO_0004584;mean platelet volume	2.26e-153			CL-0000084	T-cell	EFO_0004840;EFO_0004346;cortical thickness	0.000349694
CL-0000084	T-cell	EFO_0004587;lymphocyte count	6.69e-299			CL-0000084	T-cell	EFO_0004875;mathematical ability	8.75e-17
CL-0000084	T-cell	EFO_0004611;low density lipoprotein cholesterol measurement	1.24e-09			CL-0000084	T-cell	EFO_0004886;intracranial volume measurement	2.19e-07
CL-0000084	T-cell	EFO_0004612;high density lipoprotein cholesterol measurement	1.2e-26			CL-0000084	T-cell	EFO_0005035;EFO_0006930;hippocampal volume;brain volume measurement	2.88e-06
CL-0000084	T-cell	EFO_0004623;fibrinogen measurement	9.68e-09			CL-0000084	T-cell	EFO_0005055;QRS duration	2.19e-09
CL-0000084	T-cell	EFO_0004632;nevus count	0.000389332			CL-0000084	T-cell	EFO_0005093;hip circumference	4.17e-21
CL-0000084	T-cell	EFO_0004632;EFO_0000389;cutaneous melanoma	7.66e-06			CL-0000084	T-cell	EFO_0005110;fatty acid measurement	1.37e-07
CL-0000084	T-cell	EFO_0004696;sex hormone-binding globulin measurement	1.76e-30			CL-0000084	T-cell	EFO_0005230;EFO_0010098;MONDO_0002009;anxiety;stress-related disorder;major depressive disorder	2.07e-38
CL-0000084	T-cell	EFO_0004710;pelvic organ prolapse	1.36e-05			CL-0000084	T-cell	EFO_0005271;sleep duration	0.000894718
CL-0000084	T-cell	EFO_0004735;serum alanine aminotransferase measurement	0.000396299			CL-0000084	T-cell	EFO_0005421;serum homoarginine measurement	5.58e-05
CL-0000084	T-cell	EFO_0004747;protein measurement	0.000135829			CL-0000084	T-cell	EFO_0005423;adolescent idiopathic scoliosis	0.000204433
CL-0000084	T-cell	EFO_0004771;visual cortical surface area measurement	3.12e-09			CL-0000084	T-cell	EFO_0005670;smoking initiation	6.17e-13
CL-0000084	T-cell	EFO_0004784;self reported educational attainment	8.92e-10			CL-0000084	T-cell	EFO_0005674;white matter microstructure measurement	1.28e-05
CL-0000084	T-cell	EFO_0004833;neutrophil count	0.000180068			CL-0000084	T-cell	EFO_0005763;pulse pressure measurement	1.17e-07
CL-0000084	T-cell	EFO_0004838;calcium measurement	2.95e-07			CL-0000084	T-cell	EFO_0006335;systolic blood pressure	5.83e-06
CL-0000084	T-cell	EFO_0004840;EFO_0004346;cortical thickness	1.25e-13			CL-0000084	T-cell	EFO_0006336;EFO_0003761;diastolic blood pressure;unipolar depression	2.27e-06
CL-0000084	T-cell	EFO_0004842;eosinophil count	1.55e-27			CL-0000084	T-cell	EFO_0006527;smoking status measurement	1.34e-12
CL-0000084	T-cell	EFO_0004875;mathematical ability	7.7e-07			CL-0000084	T-cell	EFO_0006527;EFO_0006335;systolic blood pressure	1.21e-06
CL-0000084	T-cell	EFO_0004886;intracranial volume measurement	3.11e-11			CL-0000084	T-cell	EFO_0006781;EFO_0004698;insomnia	7.76e-41
CL-0000084	T-cell	EFO_0004908;testosterone measurement	9.93e-17			CL-0000084	T-cell	EFO_0006781;EFO_0010091;coffee consumption measurement, tea consumption measurement	0.000843508
CL-0000084	T-cell	EFO_0004980;appendicular lean mass	3.14e-24			CL-0000084	T-cell	EFO_0006812;MONDO_0005147;autoimmune thyroid disease;type 1 diabetes mellitus	4.46e-05
CL-0000084	T-cell	EFO_0004983;complement C3 measurement	8.42e-05			CL-0000084	T-cell	EFO_0006928;motion sickness	6.56e-07
CL-0000084	T-cell	EFO_0004995;lean body mass	0.000796256			CL-0000084	T-cell	EFO_0006935;thalamus volume	0.000210068
CL-0000084	T-cell	EFO_0005035;EFO_0006930;hippocampal volume;brain volume measurement	7.37e-11			CL-0000084	T-cell	EFO_0006939;cup-to-disc ratio measurement	0.000814218
CL-0000084	T-cell	EFO_0005088;testicular carcinoma	1.57e-06			CL-0000084	T-cell	EFO_0007660;neuroticism measurement	1.9e-17
CL-0000084	T-cell	EFO_0005091;monocyte count	2.2e-233			CL-0000084	T-cell	EFO_0007742;EFO_0005054;QRS amplitude;QRS complex	1.82e-20
CL-0000084	T-cell	EFO_0005093;hip circumference	6.06e-05			CL-0000084	T-cell	EFO_0007778;urinary albumin to creatinine ratio	9.48e-11
CL-0000084	T-cell	EFO_0005192;red blood cell distribution width	1.66e-31			CL-0000084	T-cell	EFO_0007785;femoral neck bone mineral density	5.15e-06
CL-0000084	T-cell	EFO_0005208;glomerular filtration rate	7.43e-52			CL-0000084	T-cell	EFO_0007788;BMI-adjusted waist-hip ratio	0.000101493
CL-0000084	T-cell	EFO_0005271;sleep duration	6.39e-09			CL-0000084	T-cell	EFO_0007788;EFO_0008343;EFO_0008007;BMI-adjusted waist-hip ratio;age at assessment	5.62e-06
CL-0000084	T-cell	EFO_0005570;oral cavity cancer	5.77e-05			CL-0000084	T-cell	EFO_0007789;BMI-adjusted waist circumference	1.82e-05
CL-0000084	T-cell	EFO_0005653;serum metabolite measurement	0.000186423			CL-0000084	T-cell	EFO_0007825;balding measurement	8.2e-09
CL-0000084	T-cell	EFO_0005664;blood metabolite measurement	3.33e-10			CL-0000084	T-cell	EFO_0007835;alcohol dependence measurement	5.14e-10
CL-0000084	T-cell	EFO_0005665;white matter hyperintensity measurement	8.28e-05			CL-0000084	T-cell	EFO_0007850;solar lentigines measurement	3.84e-05
CL-0000084	T-cell	EFO_0005670;smoking initiation	0.00050752			CL-0000084	T-cell	EFO_0007865;loneliness measurement	3.24e-05
CL-0000084	T-cell	EFO_0005671;smoking behaviour measurement	4.26e-05			CL-0000084	T-cell	EFO_0007869;wellbeing measurement	6.13e-05
CL-0000084	T-cell	EFO_0005674;white matter microstructure measurement	2.96e-21			CL-0000084	T-cell	EFO_0007924;tonsillectomy risk measurement	1.31e-27
CL-0000084	T-cell	EFO_0005680;omega-6 polyunsaturated fatty acid measurement	2.05e-10			CL-0000084	T-cell	EFO_0007955;mouth morphology measurement	1.52e-13
CL-0000084	T-cell	EFO_0005763;pulse pressure measurement	2.41e-33			CL-0000084	T-cell	EFO_0007975;gondoic acid measurement	7.05e-08
CL-0000084	T-cell	EFO_0006312;mitochondrial DNA measurement	1.15e-06			CL-0000084	T-cell	EFO_0007979;childhood trauma measurement	7.01e-24
CL-0000084	T-cell	EFO_0006334;total iron binding capacity	1.12e-05			CL-0000084	T-cell	EFO_0008002;physical activity measurement	2.82e-05
CL-0000084	T-cell	EFO_0006335;systolic blood pressure	6.62e-155			CL-0000084	T-cell	EFO_0008039;BMI-adjusted hip circumference	5e-36
CL-0000084	T-cell	EFO_0006507;nicotine glucuronidation measurement	7.06e-08			CL-0000084	T-cell	EFO_0008111;diet measurement	1.3e-05
CL-0000084	T-cell	EFO_0006527;smoking status measurement	6.08e-07			CL-0000084	T-cell	EFO_0008341;snoring measurement	1.19e-08
CL-0000084	T-cell	EFO_0006527;EFO_0006335;systolic blood pressure	3.6e-05			CL-0000084	T-cell	EFO_0008354;EFO_0004784;cognitive function measurement, self reported educational attainment	4.8e-15
CL-0000084	T-cell	EFO_0006812;Orphanet_1572;MONDO_0005147;EFO_0003898;EFO_0000676;EFO_0001060;EFO_0002690;EFO_0000729;EFO_0000384;EFO_0005140;EFO_0002609;autoimmune disorders	8.53e-06			CL-0000084	T-cell	EFO_0008375;macula measurement	4.05e-05
CL-0000084	T-cell	EFO_0006930;brain volume measurement	3.34e-13			CL-0000084	T-cell	EFO_0008579;risk-taking behaviour	3.21e-10
CL-0000084	T-cell	EFO_0006935;thalamus volume	2.88e-14			CL-0000084	T-cell	EFO_0008596;EFO_0008317;EFO_0004529;chylomicron measurement;very low density lipoprotein cholesterol measurement;lipid measurement	1.25e-08
CL-0000084	T-cell	EFO_0006941;grip strength measurement	1.41e-09			CL-0000084	T-cell	EFO_0009101;age at first birth measurement	1.2e-07
CL-0000084	T-cell	EFO_0007001;dehydroepiandrosterone sulphate measurement	0.0006168			CL-0000084	T-cell	EFO_0009270;heel bone mineral density	3.68e-13
CL-0000084	T-cell	EFO_0007660;neuroticism measurement	2.68e-05			CL-0000084	T-cell	EFO_0009351;Anti-varicella zoster virus IgG measurement	4.91e-14
CL-0000084	T-cell	EFO_0007788;BMI-adjusted waist-hip ratio	2.61e-07			CL-0000084	T-cell	EFO_0009458;EFO_0007645;alcohol use disorder measurement	1.06e-08
CL-0000084	T-cell	EFO_0007789;BMI-adjusted waist circumference	1.64e-36			CL-0000084	T-cell	EFO_0009552;hemorrhoid	2.29e-12
CL-0000084	T-cell	EFO_0007794;nicotine metabolite ratio	3.82e-06			CL-0000084	T-cell	EFO_0009595;guilt measurement	4.17e-15
CL-0000084	T-cell	EFO_0007835;alcohol dependence measurement	1.5e-09			CL-0000084	T-cell	EFO_0009700;visual perception measurement	1.41e-40
CL-0000084	T-cell	EFO_0007865;loneliness measurement	0.000166939			CL-0000084	T-cell	EFO_0009819;comparative body size at age 10, self-reported	1.67e-05
CL-0000084	T-cell	EFO_0007878;alcohol consumption measurement	4.88e-10			CL-0000084	T-cell	EFO_0009863;anxiety measurement	5.91e-08
CL-0000084	T-cell	EFO_0007885;JT interval	5.6e-06			CL-0000084	T-cell	EFO_0009902;handedness	6.47e-07
CL-0000084	T-cell	EFO_0007937;blood protein measurement	3.18e-68			CL-0000084	T-cell	EFO_0009944;Antiglaucoma preparations and miotics use measurement	0.000140653
CL-0000084	T-cell	EFO_0008002;physical activity measurement	2.01e-14			CL-0000084	T-cell	EFO_0010056;liver iron measurement	1.63e-10
CL-0000084	T-cell	EFO_0008009;1,5 anhydroglucitol measurement	0.000266039			CL-0000084	T-cell	EFO_0010089;bitter beverage consumption measurement	2.86e-05
CL-0000084	T-cell	EFO_0008039;BMI-adjusted hip circumference	8.42e-64			CL-0000084	T-cell	EFO_0010155;taste liking measurement	5.79e-06
CL-0000084	T-cell	EFO_0008204;left ventricular diastolic function measurement	4.7e-09			CL-0000084	T-cell	EFO_0010736;cortical surface area measurement	1.45e-08
CL-0000084	T-cell	EFO_0008341;snoring measurement	0.000540378			CL-0000084	T-cell	EFO_0010948;lower face morphology measurement	7.5e-11
CL-0000084	T-cell	EFO_0008354;EFO_0004784;cognitive function measurement, self reported educational attainment	5.46e-09			CL-0000084	T-cell	EFO_0020864;cerebellar volume measurement	5.16e-09
CL-0000084	T-cell	EFO_0008375;macula measurement	4.81e-12			CL-0000084	T-cell	EFO_0020865;aortic measurement	2.36e-10
CL-0000084	T-cell	EFO_0008377;EFO_0008378;mosquito bite reaction itch intensity measurement, mosquito bite reaction size measurement	8.24e-12			CL-0000084	T-cell	EFO_0020977;occupational attainment	5.67e-07
CL-0000084	T-cell	EFO_0008447;neutrophil-to-lymphocyte ratio	1.05e-88			CL-0000084	T-cell	EFO_0021487;cryptic phenotype measurement	4.03e-19
CL-0000084	T-cell	EFO_0008464;EFO_0004307;glucose-dependent insulinotropic peptide measurement;glucose tolerance test	2.37e-05			CL-0000084	T-cell	EFO_0021778;uromodulin measurement	1.13e-06
CL-0000084	T-cell	EFO_0008475;mood instability measurement	2.53e-08			CL-0000084	T-cell	EFO_0021787;ascending aortic diameter	9.29e-19
CL-0000084	T-cell	EFO_0008579;risk-taking behaviour	1.43e-05			CL-0000084	T-cell	EFO_1001512;endometrial carcinoma	9.12e-05
CL-0000084	T-cell	EFO_0008596;EFO_0008317;EFO_0004529;chylomicron measurement;very low density lipoprotein cholesterol measurement;lipid measurement	3.68e-37			CL-0000084	T-cell	EFO_1001516;ovarian serous carcinoma	2.88e-07
CL-0000084	T-cell	EFO_0009105;high altitude adaptation	6.66e-14			CL-0000084	T-cell	HP_0000175;EFO_0003959;Cleft palate;cleft lip	4.5e-09
CL-0000084	T-cell	EFO_0009270;heel bone mineral density	1.36e-15			CL-0000084	T-cell	HP_0000539;Abnormality of refraction	2.64e-07
CL-0000084	T-cell	EFO_0009351;Anti-varicella zoster virus IgG measurement	0.00030235			CL-0000084	T-cell	HP_0000545;Myopia	0.000472328
CL-0000084	T-cell	EFO_0009458;EFO_0007645;alcohol use disorder measurement	3.93e-10			CL-0000084	T-cell	HP_0001537;Umbilical hernia	1.34e-49
CL-0000084	T-cell	EFO_0009552;hemorrhoid	0.000320541			CL-0000084	T-cell	HP_0002315;Headache	8.79e-05
CL-0000084	T-cell	EFO_0009595;guilt measurement	3.36e-07			CL-0000084	T-cell	HP_0002619;Varicose veins	6.7e-05
CL-0000084	T-cell	EFO_0009695;household income	3.97e-07			CL-0000084	T-cell	MONDO_0000358;orofacial cleft	7.93e-05
CL-0000084	T-cell	EFO_0009785;EFO_0003047;hepatitis C virus infection	8.8e-06			CL-0000084	T-cell	MONDO_0001134;EFO_0004918;essential hypertension;age at diagnosis	1.01e-05
CL-0000084	T-cell	EFO_0009819;comparative body size at age 10, self-reported	7.74e-05			CL-0000084	T-cell	MONDO_0004892;refractive error	3.56e-06
CL-0000084	T-cell	EFO_0009944;Antiglaucoma preparations and miotics use measurement	1.98e-209			CL-0000084	T-cell	MONDO_0004892;EFO_0004847;HP_0000545;refractive error;age at onset;Myopia	1.29e-08
CL-0000084	T-cell	EFO_0009964;bipolar II disorder	4.53e-08			CL-0000084	T-cell	MONDO_0004979;asthma	1.81e-15
CL-0000084	T-cell	EFO_0010056;liver iron measurement	1.23e-05			CL-0000084	T-cell	MONDO_0005090;schizophrenia	1.04e-10
CL-0000084	T-cell	EFO_0010089;bitter beverage consumption measurement	5e-10			CL-0000084	T-cell	MONDO_0005090;EFO_0005411;EFO_0000289;schizophrenia;schizoaffective disorder;bipolar disorder	8.22e-12
CL-0000084	T-cell	EFO_0010128;immunoglobulin isotype switching measurement	5.48e-05			CL-0000084	T-cell	MONDO_0005129;cataract	0.000205462
CL-0000084	T-cell	EFO_0010155;taste liking measurement	2.61e-06			CL-0000084	T-cell	MONDO_0005148;type 2 diabetes mellitus	0.000124944
CL-0000084	T-cell	EFO_0010222;ceramide measurement	0.000290397			CL-0000084	T-cell	MONDO_0015263;Brugada syndrome	1e-26
CL-0000084	T-cell	EFO_0010226;phosphatidylcholine measurement	0.000641321			CL-0000084	T-cell	MONDO_0024647;urolithiasis	6.07e-10
CL-0000084	T-cell	EFO_0010736;cortical surface area measurement	2.16e-17			CL-0000084	T-cell	Orphanet_156071;obsolete_keratoconus	2.56e-06
CL-0000084	T-cell	EFO_0020977;occupational attainment	3.4e-14			CL-0000084	T-cell	Orphanet_278;obsolete_corticobasal degeneration	5.19e-07
CL-0000084	T-cell	EFO_0021861;leucine-rich repeat transmembrane protein FLRT3 measurement	8.28e-11			CL-0000084	T-cell	Orphanet_398934;obsolete_malignant epithelial tumor of ovary	4.04e-07
CL-0000084	T-cell	EFO_1000566;Testicular Germ Cell Tumor	8.12e-07			CL-0000084	T-cell	Orphanet_683;obsolete_progressive supranuclear palsy	4.22e-07
CL-0000084	T-cell	EFO_1000650;estrogen-receptor negative breast cancer	1.02e-07			CL-0000084	T-cell	Orphanet_797;obsolete_sarcoidosis	4.52e-34
CL-0000084	T-cell	EFO_1000965;Henoch-Schoenlein purpura	6.74e-19			CL-0000084	T-cell	UKB phenotype field: 49 (f.49.0.0). Analysis type: linear.;Hip circumference	3.35e-29
CL-0000084	T-cell	EFO_1001161;rheumatic heart disease	0.000346558			CL-0000084	T-cell	UKB phenotype field: 50 (f.50.0.0). Analysis type: linear.;Standing height	2.73e-30
CL-0000084	T-cell	EFO_1001486;primary biliary cirrhosis	1.44e-31			CL-0000084	T-cell	UKB phenotype field: 102 (f.102.0.0). Analysis type: linear.;Pulse rate (automated reading)	8.57e-07
CL-0000084	T-cell	EFO_1001492;EFO_0001365;EFO_0004683;atrophic macular degeneration;age-related macular degeneration;wet macular degeneration	0.000357395			CL-0000084	T-cell	UKB phenotype field: 1080 (f.1080.0.0). Analysis type: linear.;Time spent using computer	1.56e-16
CL-0000084	T-cell	EFO_1001950;colon carcinoma	2.46e-06			CL-0000084	T-cell	UKB phenotype field: 1239 (f.1239.0.0). Analysis type: linear. Swap phenotype code 1 (Yes, on most or all days) and 2 (Only occasionally) to make phenotype linear.;Current tobacco smoking	0.000947509
CL-0000084	T-cell	GO_0044691;tooth eruption	2.51e-05			CL-0000084	T-cell	UKB phenotype field: 1249 (f.1249.0.0). Analysis type: linear. Reversed phenotype code (1: I have never smoked and 4: smoked on most or all days).;Past tobacco smoking	6.84e-09
CL-0000084	T-cell	HP_0000155;Oral ulcer	3.57e-10			CL-0000084	T-cell	UKB phenotype field: 1309 (f.1309.0.0). Analysis type: linear.;Fresh fruit intake	0.000892118
CL-0000084	T-cell	HP_0000539;Abnormality of refraction	1.64e-10			CL-0000084	T-cell	UKB phenotype field: 1329 (f.1329.0.0). Analysis type: linear.;Oily fish intake	4.02e-06
CL-0000084	T-cell	HP_0001634;EFO_0009951;Mitral valve prolapse;response to surgery	2.13e-05			CL-0000084	T-cell	UKB phenotype field: 1379 (f.1379.0.0). Analysis type: linear.;Lamb/mutton intake	1.1e-10
CL-0000084	T-cell	HP_0002315;Headache	1.5e-06			CL-0000084	T-cell	UKB phenotype field: 1558 (f.1558.0.0). Analysis type: linear. Reversed phenotype code (6 represents higher intake than 1).;Alcohol intake frequency	0.000288849
CL-0000084	T-cell	MONDO_0001134;EFO_0004918;essential hypertension;age at diagnosis	1.89e-19			CL-0000084	T-cell	UKB phenotype field: 1578 (f.1578.0.0). Analysis type: linear.;Average weekly champagne plus white wine intake	0.000500757
CL-0000084	T-cell	MONDO_0004975;Alzheimer disease	0.000808091			CL-0000084	T-cell	UKB phenotype field: 1588 (f.1588.0.0). Analysis type: linear.;Average weekly beer plus cider intake	7.64e-10
CL-0000084	T-cell	MONDO_0004975;EFO_0009268;Alzheimer disease;family history of Alzheimer‚Äôs disease	2.56e-08			CL-0000084	T-cell	UKB phenotype field: 1677 (f.1677.0.0). Analysis type: logistic. Phenotype code contrast: 1 vs 0. Case label: Yes. Control label: No. For estimation of SNP heritability, sample prevalence was used as population prevalence.;Breastfed as a baby	0.000179839
CL-0000084	T-cell	MONDO_0004979;asthma	1.2e-20			CL-0000084	T-cell	UKB phenotype field: 1687 (f.1687.0.0). Analysis type: linear. Swap 2 (plumper) and 3 (about average);Comparative body size at age 10	1.07e-06
CL-0000084	T-cell	MONDO_0004979;EFO_0004847;asthma;age at onset	8.41e-10			CL-0000084	T-cell	UKB phenotype field: 1697 (f.1697.0.0). Analysis type: linear. Swap 2 (taller) and 3 (about average);Comparative height size at age 10	3.2e-24
CL-0000084	T-cell	MONDO_0004979;HP_0000964;EFO_0005854;asthma;Eczema;allergic rhinitis	3.34e-14			CL-0000084	T-cell	UKB phenotype field: 2070 (f.2070.0.0). Analysis type: linear.;Frequency of tenseness / restlessness in last 2 weeks	6.36e-67
CL-0000084	T-cell	MONDO_0004979;MONDO_0005271;asthma;allergic disease	0.00028908			CL-0000084	T-cell	UKB phenotype field: 2080 (f.2080.0.0). Analysis type: linear.;Frequency of tiredness / lethargy in last 2 weeks	7.35e-83
CL-0000084	T-cell	MONDO_0005129;cataract	1.12e-07			CL-0000084	T-cell	UKB phenotype field: 2090 (f.2090.0.0). Analysis type: logistic. Phenotype code contrast: 1 vs 0. Case label: Yes. Control label: No. For estimation of SNP heritability, sample prevalence was used as population prevalence.;Seen doctor (GP) for nerves, anxiety, tension or depression	9.08e-57
CL-0000084	T-cell	MONDO_0005147;type 1 diabetes mellitus	1.71e-26			CL-0000084	T-cell	UKB phenotype field: 2100 (f.2100.0.0). Analysis type: logistic. Phenotype code contrast: 1 vs 0. Case label: Yes. Control label: No. For estimation of SNP heritability, sample prevalence was used as population prevalence.;Seen a psychiatrist for nerves, anxiety, tension or depression	5.35e-109
CL-0000084	T-cell	MONDO_0005148;type 2 diabetes mellitus	3.77e-10			CL-0000084	T-cell	UKB phenotype field: 2139 (f.2139.0.0). Analysis type: linear.;Age first had sexual intercourse	1.35e-05
CL-0000084	T-cell	MONDO_0005178;osteoarthritis	6.32e-10			CL-0000084	T-cell	UKB phenotype field: 2217 (f.2217.0.0). Analysis type: linear.;Age started wearing glasses or contact lenses	1.67e-11
CL-0000084	T-cell	MONDO_0005180;Parkinson disease	1.5e-17			CL-0000084	T-cell	UKB phenotype field: 2237 (f.2237.0.0). Analysis type: linear.;Electronic device use - Plays computer games	6.11e-07
CL-0000084	T-cell	MONDO_0005271;allergic disease	9.58e-14			CL-0000084	T-cell	UKB phenotype field: 2257 (f.2257.0.0). Analysis type: logistic. Phenotype code contrast: 1 vs 0. Case label: Yes. Control label: No. For estimation of SNP heritability, sample prevalence was used as population prevalence.;Hearing difficulty/problems with background noise	1.04e-05
CL-0000084	T-cell	MONDO_0005301;multiple sclerosis	1.64e-32			CL-0000084	T-cell	UKB phenotype field: 2375 (f.2375.0.0). Analysis type: linear.;Relative age of first facial hair (male)	5.57e-10
CL-0000084	T-cell	MONDO_0005405;childhood onset asthma	1.24e-05			CL-0000084	T-cell	UKB phenotype field: 2385 (f.2385.0.0). Analysis type: linear.;Relative age voice broke (male)	2.66e-16
CL-0000084	T-cell	MONDO_0100096;COVID-19	0.00024251			CL-0000084	T-cell	UKB phenotype field: 4080 (f.4080.0.0). Analysis type: linear.;Systolic blood pressure (automated reading)	5.35e-10
CL-0000084	T-cell	Orphanet_278;obsolete_corticobasal degeneration	3.23e-12			CL-0000084	T-cell	UKB phenotype field: 20015 (f.20015.0.0). Analysis type: linear.;Sitting height	9.11e-37
CL-0000084	T-cell	Orphanet_683;obsolete_progressive supranuclear palsy	4.65e-13			CL-0000084	T-cell	UKB phenotype field: 20128 (f.20128.0.0). Analysis type: linear.;Fluid intelligence test - Number of fluid intelligence questions attempted within time limit	1.48e-44
CL-0000084	T-cell	Orphanet_79364;obsolete_alopecia	3.67e-08			CL-0000084	T-cell	UKB phenotype field: 21002 (f.21002.0.0). Analysis type: linear.;Weight	2.1e-13
CL-0000084	T-cell	Orphanet_797;obsolete_sarcoidosis	0.000312673			CL-0000084	T-cell	UKB phenotype field: 22506 (f.22506.0.0). Analysis type: linear. Recode phenotype from 1 to 4 (order, reversed, 1: Never smoked and 4: smoked all days).;Tobacco smoking	0.000808114
CL-0000084	T-cell	UKB phenotype field: 49 (f.49.0.0). Analysis type: linear.;Hip circumference	1.76e-23			CL-0000084	T-cell	UKB phenotype field: 23098 (f.23098.0.0). Analysis type: linear.;Impedance measures - Weight	5.32e-13
CL-0000084	T-cell	UKB phenotype field: 50 (f.50.0.0). Analysis type: linear.;Standing height	9.91e-255			CL-0000084	T-cell	UKB phenotype field: 23099 (f.23099.0.0). Analysis type: linear.;Impedance measures - Body fat percentage	3.99e-11
CL-0000084	T-cell	UKB phenotype field: 102 (f.102.0.0). Analysis type: linear.;Pulse rate (automated reading)	5.64e-09			CL-0000084	T-cell	UKB phenotype field: 23100 (f.23100.0.0). Analysis type: linear.;Impedance measures - Whole body fat mass	5.1e-21
CL-0000084	T-cell	UKB phenotype field: 135 (f.135.0.0). Analysis type: linear.;Number of self-reported non-cancer illnesses	1.59e-21			CL-0000084	T-cell	UKB phenotype field: 23101 (f.23101.0.0). Analysis type: linear.;Impedance measures - Whole body fat-free mass	3.22e-16
CL-0000084	T-cell	UKB phenotype field: 738 (f.738.0.0). Analysis type: linear.;Average total household income before tax	4.59e-14			CL-0000084	T-cell	UKB phenotype field: 23102 (f.23102.0.0). Analysis type: linear.;Impedance measures - Whole body water mass	1.02e-16
CL-0000084	T-cell	UKB phenotype field: 924 (f.924.0.0). Analysis type: linear.;Usual walking pace	1.29e-07			CL-0000084	T-cell	UKB phenotype field: 23105 (f.23105.0.0). Analysis type: linear.;Impedance measures - Basal metabolic rate	1.98e-15
CL-0000084	T-cell	UKB phenotype field: 1349 (f.1349.0.0). Analysis type: linear.;Processed meat intake	8.42e-05			CL-0000084	T-cell	UKB phenotype field: 23106 (f.23106.0.0). Analysis type: linear.;Impedance measures - Impedance of whole body	5.4e-11
CL-0000084	T-cell	UKB phenotype field: 1369 (f.1369.0.0). Analysis type: linear.;Beef intake	3.86e-08			CL-0000084	T-cell	UKB phenotype field: 23109 (f.23109.0.0). Analysis type: linear.;Impedance measures - Impedance of arm (right)	6.63e-13
CL-0000084	T-cell	UKB phenotype field: 1488 (f.1488.0.0). Analysis type: linear.;Tea intake	9.57e-15			CL-0000084	T-cell	UKB phenotype field: 23110 (f.23110.0.0). Analysis type: linear.;Impedance measures - Impedance of arm (left)	1.35e-18
CL-0000084	T-cell	UKB phenotype field: 1498 (f.1498.0.0). Analysis type: linear.;Coffee intake	0.000105545			CL-0000084	T-cell	UKB phenotype field: 23112 (f.23112.0.0). Analysis type: linear.;Impedance measures - Leg fat mass (right)	2.56e-16
CL-0000084	T-cell	UKB phenotype field: 1528 (f.1528.0.0). Analysis type: linear.;Water intake	0.000175661			CL-0000084	T-cell	UKB phenotype field: 23113 (f.23113.0.0). Analysis type: linear.;Impedance measures - Leg fat-free mass (right)	1.84e-15
CL-0000084	T-cell	UKB phenotype field: 1558 (f.1558.0.0). Analysis type: linear. Reversed phenotype code (6 represents higher intake than 1).;Alcohol intake frequency	1.04e-12			CL-0000084	T-cell	UKB phenotype field: 23114 (f.23114.0.0). Analysis type: linear.;Impedance measures - Leg predicted mass (right)	6.6e-17
CL-0000084	T-cell	UKB phenotype field: 1578 (f.1578.0.0). Analysis type: linear.;Average weekly champagne plus white wine intake	1.2e-20			CL-0000084	T-cell	UKB phenotype field: 23116 (f.23116.0.0). Analysis type: linear.;Impedance measures - Leg fat mass (left)	2.02e-16
CL-0000084	T-cell	UKB phenotype field: 1697 (f.1697.0.0). Analysis type: linear. Swap 2 (taller) and 3 (about average);Comparative height size at age 10	1.17e-147			CL-0000084	T-cell	UKB phenotype field: 23117 (f.23117.0.0). Analysis type: linear.;Impedance measures - Leg fat-free mass (left)	3.02e-17
CL-0000084	T-cell	UKB phenotype field: 1717 (f.1717.0.0). Analysis type: linear.;Skin colour	4.2e-39			CL-0000084	T-cell	UKB phenotype field: 23118 (f.23118.0.0). Analysis type: linear.;Impedance measures - Leg predicted mass (left)	2.59e-16
CL-0000084	T-cell	UKB phenotype field: 1727 (f.1727.0.0). Analysis type: linear. Reversed phenotype code (the higher the easier to get tanned).;Ease of skin tanning	1.36e-24			CL-0000084	T-cell	UKB phenotype field: 23120 (f.23120.0.0). Analysis type: linear.;Impedance measures - Arm fat mass (right)	5.86e-20
CL-0000084	T-cell	UKB phenotype field: 1757 (f.1757.0.0). Analysis type: linear. Swap 2 (older) 3 (aberage);Facial ageing	5.58e-05			CL-0000084	T-cell	UKB phenotype field: 23121 (f.23121.0.0). Analysis type: linear.;Impedance measures - Arm fat-free mass (right)	1.59e-15
CL-0000084	T-cell	UKB phenotype field: 1807 (f.1807.0.0). Analysis type: linear.;Father's age at death	0.000254265			CL-0000084	T-cell	UKB phenotype field: 23122 (f.23122.0.0). Analysis type: linear.;Impedance measures - Arm predicted mass (right)	4.33e-12
CL-0000084	T-cell	UKB phenotype field: 2070 (f.2070.0.0). Analysis type: linear.;Frequency of tenseness / restlessness in last 2 weeks	4.72e-25			CL-0000084	T-cell	UKB phenotype field: 23124 (f.23124.0.0). Analysis type: linear.;Impedance measures - Arm fat mass (left)	5.96e-15
CL-0000084	T-cell	UKB phenotype field: 2100 (f.2100.0.0). Analysis type: logistic. Phenotype code contrast: 1 vs 0. Case label: Yes. Control label: No. For estimation of SNP heritability, sample prevalence was used as population prevalence.;Seen a psychiatrist for nerves, anxiety, tension or depression	7.79e-07			CL-0000084	T-cell	UKB phenotype field: 23125 (f.23125.0.0). Analysis type: linear.;Impedance measures - Arm fat-free mass (left)	6.92e-13
CL-0000084	T-cell	UKB phenotype field: 2178 (f.2178.0.0). Analysis type: linear. Reversed phenotype code (the higher the better health).;Overall health rating	1.06e-11			CL-0000084	T-cell	UKB phenotype field: 23126 (f.23126.0.0). Analysis type: linear.;Impedance measures - Arm predicted mass (left)	2.02e-14
CL-0000084	T-cell	UKB phenotype field: 2188 (f.2188.0.0). Analysis type: logistic. Phenotype code contrast: 1 vs 0. Case label: Yes. Control label: No. For estimation of SNP heritability, sample prevalence was used as population prevalence.;Long-standing illness, disability or infirmity	8.94e-26			CL-0000084	T-cell	UKB phenotype field: 23127 (f.23127.0.0). Analysis type: linear.;Impedance measures - Trunk fat percentage	9.01e-13
CL-0000084	T-cell	UKB phenotype field: 2237 (f.2237.0.0). Analysis type: linear.;Electronic device use - Plays computer games	3.04e-15			CL-0000084	T-cell	UKB phenotype field: 23128 (f.23128.0.0). Analysis type: linear.;Impedance measures - Trunk fat mass	2.11e-25
CL-0000084	T-cell	UKB phenotype field: 2257 (f.2257.0.0). Analysis type: logistic. Phenotype code contrast: 1 vs 0. Case label: Yes. Control label: No. For estimation of SNP heritability, sample prevalence was used as population prevalence.;Hearing difficulty/problems with background noise	3.21e-13			CL-0000084	T-cell	UKB phenotype field: 23129 (f.23129.0.0). Analysis type: linear.;Impedance measures - Trunk fat-free mass	1.45e-13
CL-0000084	T-cell	UKB phenotype field: 2267 (f.2267.0.0). Analysis type: linear. Remove 5 (do not go out in sunshine).;Use of sun/uv protection	4.27e-07			CL-0000084	T-cell	UKB phenotype field: 23130 (f.23130.0.0). Analysis type: linear.;Impedance measures - Trunk predicted mass	1.24e-13
CL-0000084	T-cell	UKB phenotype field: 2316 (f.2316.0.0). Analysis type: logistic. Phenotype code contrast: 1 vs 0. Case label: Yes. Control label: No. For estimation of SNP heritability, sample prevalence was used as population prevalence.;Wheeze or whistling in the chest in last year	4.14e-13			CL-0000084	T-cell	UKB phenotype field: 1747 (1747_1). Analysis type: logistic. Multi code phenotype. For estimation of SNP heritability, sample prevalence was used as population prevalence.;Hair colour (natural, before greying): Blonde	8.61e-06
CL-0000084	T-cell	UKB phenotype field: 2375 (f.2375.0.0). Analysis type: linear.;Relative age of first facial hair (male)	1.08e-11			CL-0000084	T-cell	UKB phenotype field: 2395 (2395_1). Analysis type: logistic. Multi code phenotype. For estimation of SNP heritability, sample prevalence was used as population prevalence.;Male-specific factors - Hair/balding pattern: Pattern 1	2.53e-16
CL-0000084	T-cell	UKB phenotype field: 2385 (f.2385.0.0). Analysis type: linear.;Relative age voice broke (male)	2.92e-18			CL-0000084	T-cell	UKB phenotype field: 2395 (2395_2). Analysis type: logistic. Multi code phenotype. For estimation of SNP heritability, sample prevalence was used as population prevalence.;Male-specific factors - Hair/balding pattern: Pattern 2	2.61e-11
CL-0000084	T-cell	UKB phenotype field: 2443 (f.2443.0.0). Analysis type: logistic. Phenotype code contrast: 1 vs 0. Case label: Yes. Control label: No. Population prevalence: 0.073 (WHO Global report of diabetes (apps.who.int/iris/bitstream/10665/24871/1/9789241565257_eng.pdf)).;Diabetes (diagnosed by doctor)	1.13e-37			CL-0000084	T-cell	UKB phenotype field: 2395 (2395_3). Analysis type: logistic. Multi code phenotype. For estimation of SNP heritability, sample prevalence was used as population prevalence.;Male-specific factors - Hair/balding pattern: Pattern 3	5.23e-11
CL-0000084	T-cell	UKB phenotype field: 2473 (f.2473.0.0). Analysis type: logistic. Phenotype code contrast: 1 vs 0. Case label: Yes. Control label: No. For estimation of SNP heritability, sample prevalence was used as population prevalence.;Other serious medical condition/disability (diagnosed by doctor)	0.000877256			CL-0000084	T-cell	UKB phenotype field: 2395 (2395_4). Analysis type: logistic. Multi code phenotype. For estimation of SNP heritability, sample prevalence was used as population prevalence.;Male-specific factors - Hair/balding pattern: Pattern 4	2.68e-13
CL-0000084	T-cell	UKB phenotype field: 2644 (f.2644.0.0). Analysis type: logistic. Phenotype code contrast: 1 vs 0. Case label: Yes. Control label: No. For estimation of SNP heritability, sample prevalence was used as population prevalence.;Light smokers, at least 100 smokes in lifetime	0.000361434			CL-0000084	T-cell	UKB phenotype field: 6147 (6147_1). Analysis type: logistic. Multi code phenotype (multiple answers are allowed). Phenotype field used: Phenotype field used: f.6147.0.0-5. For estimation of SNP heritability, sample prevalence was used as population prevalence.;Reason for glasses/contact lenses:myopia	3.22e-08
CL-0000084	T-cell	UKB phenotype field: 2724 (f.2724.0.0). Analysis type: logistic. Phenotype code contrast: 1 vs 0. Case label: Yes. Control label: No. Remove 2 and 3 (Not sure) For estimation of SNP heritability, sample prevalence was used as population prevalence.;Had menopause (female)	4.82e-07			CL-0000084	T-cell	UKB phenotype field: 6150 (6150_4). Analysis type: logistic. Multi code phenotype (multiple answers are allowed). Phenotype field used: Phenotype field used: f.6150.0.0-3. Replace -7 to 0 (None of the above, always control). Population prevalence: 0.408 (WHO High blood pressure global and regional overview, average of women and men in european region (www.searo.who.int/entity/world_health_day/lea…	2.03e-07
CL-0000084	T-cell	UKB phenotype field: 2744 (f.2744.0.0). Analysis type: linear.;Birth weight of first child (female)	3.53e-12			CL-0000084	T-cell	UKB phenotype field: 6159 (6159_1). Analysis type: logistic. Multi code phenotype (multiple answers are allowed). Phenotype field used: Phenotype field used: f.6159.0.0-6. Replace -7 to 0 (None of the above, always control). For estimation of SNP heritability, sample prevalence was used as population prevalence.;Pain type(s) experienced in last month: Headache	4.92e-06
CL-0000084	T-cell	UKB phenotype field: 2887 (f.2887.0.0). Analysis type: linear.;Number of cigarettes previously smoked daily	7.36e-11			CL-0000084	T-cell	UKB phenotype field: 6162 (6162_4). Analysis type: logistic. Multi code phenotype (multiple answers are allowed). Phenotype field used: f.6162.0.0-3. Replace -7 to 0 (None of the above, always control). For estimation of SNP heritability, sample prevalence was used as population prevalence.;Types of transport used (excluding work): Cycle	1.67e-06
CL-0000084	T-cell	UKB phenotype field: 3393 (f.3393.0.0). Analysis type: logistic. Phenotype code contrast: 1 vs 0. Case label: Yes. Control label: No. For estimation of SNP heritability, sample prevalence was used as population prevalence.;Hearing aid user	9.94e-06			CL-0000084	T-cell	UKB phenotype field: 6164 (6164_2). Analysis type: logistic. Multi code phenotype (multiple answers are allowed). Phenotype field used: f.6164.0.0-4. Replace -7 to 0 (None of the above, always control). For estimation of SNP heritability, sample prevalence was used as population prevalence.;physical activity	0.000234361
CL-0000084	T-cell	UKB phenotype field: 3536 (f.3536.0.0). Analysis type: linear.;Age started hormone-replacement therapy (HRT) (female)	4.52e-05			CL-0000084	T-cell	UKB phenotype field: 20002 (20002_1065). Analysis type: logistic. Multi code phenotype (multiple answers are allowed). Phenotype field used: f.20002.0.0-28. Replace 99999 to 0 (unclassifiable, always control). Population prevalence: 0.417 (PMID: 12746359, England from Table 3).;Non-cancer illness code, self-reported: hypertension	2.5e-16
CL-0000084	T-cell	UKB phenotype field: 3581 (f.3581.0.0). Analysis type: linear.;Age at menopause (last menstrual period) (female)	8.62e-11			CL-0000084	T-cell	UKB phenotype field: 20002 (20002_1226). Analysis type: logistic. Multi code phenotype (multiple answers are allowed). Phenotype field used: f.20002.0.0-28. Replace 99999 to 0 (unclassifiable, always control). Population prevalence: 0.0382 (PMID: 24423323).;Non-cancer illness code, self-reported: hypothyroidism/myxoedema	7.59e-51
CL-0000084	T-cell	UKB phenotype field: 3761 (f.3761.0.0). Analysis type: linear.;Age hay fever, rhinitis or eczema diagnosed	7.43e-08			CL-0000084	T-cell	UKB phenotype field: 20002 (20002_1265). Analysis type: logistic. Multi code phenotype (multiple answers are allowed). Phenotype field used: f.20002.0.0-28. Replace 99999 to 0 (unclassifiable, always control). Population prevalence: 0.147 (PMID: 20473702, mean of adult).;Non-cancer illness code, self-reported: migraine	1.53e-06
CL-0000084	T-cell	UKB phenotype field: 4079 (f.4079.0.0). Analysis type: linear.;Diastolic blood pressure (automated reading)	2.65e-17			CL-0000084	T-cell	UKB phenotype field: 20107 (20107_3). Analysis type: logistic. Multi code phenotype (multiple answers are allowed). Phenotype field used: f.20107.0.0-9. Replace -17 and -27 to 0 (None of the above, always control). For estimation of SNP heritability, sample prevalence was used as population prevalence.;Illnesses of father: Lung cancer	0.000141068
CL-0000084	T-cell	UKB phenotype field: 4080 (f.4080.0.0). Analysis type: linear.;Systolic blood pressure (automated reading)	6.66e-09			CL-0000084	T-cell	UKB phenotype field: 20110 (20110_1). Analysis type: logistic. Multi code phenotype (multiple answers are allowed). Phenotype field used: f.20110.0.0-10. Replace -17 and -27 to 0 (None of the above, always control). For estimation of SNP heritability, sample prevalence was used as population prevalence.;Illnesses of mother: Heart disease	0.000466279
CL-0000084	T-cell	UKB phenotype field: 20015 (f.20015.0.0). Analysis type: linear.;Sitting height	1.41e-186			CL-0000084	T-cell	UKB phenotype field: 20111 (20111_12). Analysis type: logistic. Multi code phenotype (multiple answers are allowed). Phenotype field used: f.20111.0.0-11. Replace -17 and -27 to 0 (None of the above, always control). For estimation of SNP heritability, sample prevalence was used as population prevalence.;Illnesses of siblings: Severe depression	1.32e-45
CL-0000084	T-cell	UKB phenotype field: 20022 (f.20022.0.0). Analysis type: linear.;Birth weight	2.01e-15			CL-0000084	T-cell	UKB phenotype field: 41202 (41202_K40). Analysis type: logistic. Multi code phenotype (multiple codes are allowed to assign). Phenotype field used: f.41202.0.0-379. For estimation of SNP heritability, sample prevalence was used as population prevalence.;Diagnoses - main ICD10: K40 Inguinal hernia	1.82e-09
CL-0000084	T-cell	UKB phenotype field: 20128 (f.20128.0.0). Analysis type: linear.;Fluid intelligence test - Number of fluid intelligence questions attempted within time limit	3.28e-06			CL-0000084	T-cell	UKB phenotype field: 41204 (41204_E03). Analysis type: logistic. Multi code phenotype (multiple codes are allowed to assign). Phenotype field used: f.41204.0.0-434. For estimation of SNP heritability, sample prevalence was used as population prevalence.;Diagnoses - secondary ICD10: E03 Other hypothyroidism	1.33e-19
CL-0000084	T-cell	UKB phenotype field: 21002 (f.21002.0.0). Analysis type: linear.;Weight	1.8e-29			CL-0000084	T-cell	UKB phenotype field: 41204 (41204_I10). Analysis type: logistic. Multi code phenotype (multiple codes are allowed to assign). Phenotype field used: f.41204.0.0-434. For estimation of SNP heritability, sample prevalence was used as population prevalence.;Diagnoses - secondary ICD10: I10 Essential (primary) hypertension	1.2e-12
CL-0000084	T-cell	UKB phenotype field: 22126 (f.22126.0.0). Analysis type: logistic. Phenotype code contrast: 1 vs 0. Case label: Yes. Control label: No. Population prevalence: 0.244 (PMID: 15139568).;Doctor diagnosed hayfever or allergic rhinitis	2.79e-05			CL-0000084	T-cell	UKB phenotype field: 41204 (41204_I25). Analysis type: logistic. Multi code phenotype (multiple codes are allowed to assign). Phenotype field used: f.41204.0.0-434. Population prevalence: 0.064 (PMID: 24795124).;Diagnoses - secondary ICD10: I25 Chronic ischemic heart disease	4.16e-05
CL-0000084	T-cell	UKB phenotype field: 23098 (f.23098.0.0). Analysis type: linear.;Impedance measures - Weight	3.53e-31			CL-0000084	T-cell	UKB phenotype field: 41204 (41204_I48). Analysis type: logistic. Multi code phenotype (multiple codes are allowed to assign). Phenotype field used: f.41204.0.0-434. Population prevalence: 0.025 (Public health england (https://www.gov.uk/government/publications/atrial-fibrillation-prevalence-estimates-for-local-populations)).;Diagnoses - secondary ICD10: I48 Atrial fibrillation and flutter	2.47e-12
CL-0000084	T-cell	UKB phenotype field: 23099 (f.23099.0.0). Analysis type: linear.;Impedance measures - Body fat percentage	1.63e-13			CL-0000084	T-cell	UKB phenotype field: 41204 (41204_K44). Analysis type: logistic. Multi code phenotype (multiple codes are allowed to assign). Phenotype field used: f.41204.0.0-434. For estimation of SNP heritability, sample prevalence was used as population prevalence.;Diagnoses - secondary ICD10: K44 Diaphragmatic hernia	4.86e-06
CL-0000084	T-cell	UKB phenotype field: 23100 (f.23100.0.0). Analysis type: linear.;Impedance measures - Whole body fat mass	4.14e-08			CL-0000084	T-cell	UKB phenotype field: 41204 (41204_Z95). Analysis type: logistic. Multi code phenotype (multiple codes are allowed to assign). Phenotype field used: f.41204.0.0-434. For estimation of SNP heritability, sample prevalence was used as population prevalence.;Diagnoses - secondary ICD10: Z95 Presence of cardiac and vascular implants and grafts	0.000783875
CL-0000084	T-cell	UKB phenotype field: 23101 (f.23101.0.0). Analysis type: linear.;Impedance measures - Whole body fat-free mass	2.05e-87			CL-0000084	T-cell	UKB phenotype field: 20403 (f.20403.0.0). Analysis type: linear.;Amount of alcohol drunk on a typical drinking day	2.99e-06
CL-0000084	T-cell	UKB phenotype field: 23102 (f.23102.0.0). Analysis type: linear.;Impedance measures - Whole body water mass	1.12e-92			CL-0000084	T-cell	UKB phenotype field: 20416 (f.20416.0.0). Analysis type: linear.;Frequency of consuming six or more units of alcohol	9.39e-05
CL-0000084	T-cell	UKB phenotype field: 23105 (f.23105.0.0). Analysis type: linear.;Impedance measures - Basal metabolic rate	1.02e-67			CL-0000127	astrocyte	EFO_0000182;hepatocellular carcinoma	9.65e-09
CL-0000084	T-cell	UKB phenotype field: 23106 (f.23106.0.0). Analysis type: linear.;Impedance measures - Impedance of whole body	7.29e-44			CL-0000127	astrocyte	EFO_0000289;bipolar disorder	4.64e-36
CL-0000084	T-cell	UKB phenotype field: 23107 (f.23107.0.0). Analysis type: linear.;Impedance measures - Impedance of leg (right)	3.9e-34			CL-0000127	astrocyte	EFO_0000311;obsolete_cancer	7.75e-80
CL-0000084	T-cell	UKB phenotype field: 23108 (f.23108.0.0). Analysis type: linear.;Impedance measures - Impedance of leg (left)	6.69e-32			CL-0000127	astrocyte	EFO_0000341;chronic obstructive pulmonary disease	3.97e-51
CL-0000084	T-cell	UKB phenotype field: 23109 (f.23109.0.0). Analysis type: linear.;Impedance measures - Impedance of arm (right)	3.67e-44			CL-0000127	astrocyte	EFO_0000538;hypertrophic cardiomyopathy	2.79e-08
CL-0000084	T-cell	UKB phenotype field: 23110 (f.23110.0.0). Analysis type: linear.;Impedance measures - Impedance of arm (left)	2.43e-42			CL-0000127	astrocyte	EFO_0000685;rheumatoid arthritis	1.39e-07
CL-0000084	T-cell	UKB phenotype field: 23111 (f.23111.0.0). Analysis type: linear.;Impedance measures - Leg fat percentage (right)	0.000141293			CL-0000127	astrocyte	EFO_0000685;EFO_0001060;rheumatoid arthritis;celiac disease	0.000154295
CL-0000084	T-cell	UKB phenotype field: 23113 (f.23113.0.0). Analysis type: linear.;Impedance measures - Leg fat-free mass (right)	3.63e-60			CL-0000127	astrocyte	EFO_0000685;EFO_0009459;EFO_0007791;rheumatoid arthritis;ACPA-positive rheumatoid arthritis	1.74e-10
CL-0000084	T-cell	UKB phenotype field: 23114 (f.23114.0.0). Analysis type: linear.;Impedance measures - Leg predicted mass (right)	2.05e-62			CL-0000127	astrocyte	EFO_0000685;EFO_1000630;rheumatoid arthritis;marginal zone B-cell lymphoma	5.1e-07
CL-0000084	T-cell	UKB phenotype field: 23115 (f.23115.0.0). Analysis type: linear.;Impedance measures - Leg fat percentage (left)	6.92e-06			CL-0000127	astrocyte	EFO_0000717;systemic scleroderma	9.29e-13
CL-0000084	T-cell	UKB phenotype field: 23117 (f.23117.0.0). Analysis type: linear.;Impedance measures - Leg fat-free mass (left)	5.94e-55			CL-0000127	astrocyte	EFO_0000717;EFO_0002690;systemic scleroderma;systemic lupus erythematosus	2.67e-06
CL-0000084	T-cell	UKB phenotype field: 23118 (f.23118.0.0). Analysis type: linear.;Impedance measures - Leg predicted mass (left)	1.41e-53			CL-0000127	astrocyte	EFO_0000729;ulcerative colitis	0.000366884
CL-0000084	T-cell	UKB phenotype field: 23119 (f.23119.0.0). Analysis type: linear.;Impedance measures - Arm fat percentage (right)	2.86e-11			CL-0000127	astrocyte	EFO_0001060;celiac disease	4.53e-11
CL-0000084	T-cell	UKB phenotype field: 23120 (f.23120.0.0). Analysis type: linear.;Impedance measures - Arm fat mass (right)	4.94e-08			CL-0000127	astrocyte	EFO_0001065;endometriosis	1.4e-05
CL-0000084	T-cell	UKB phenotype field: 23121 (f.23121.0.0). Analysis type: linear.;Impedance measures - Arm fat-free mass (right)	2.44e-61			CL-0000127	astrocyte	EFO_0001071;EFO_1000650;EFO_0005842;EFO_1001515;EFO_0001663;EFO_1001516;EFO_0000305;EFO_0001075;EFO_0000571;EFO_0000708;diverse cancers	0.000634731
CL-0000084	T-cell	UKB phenotype field: 23122 (f.23122.0.0). Analysis type: linear.;Impedance measures - Arm predicted mass (right)	5.14e-60			CL-0000127	astrocyte	EFO_0001073;obesity	5.67e-10
CL-0000084	T-cell	UKB phenotype field: 23123 (f.23123.0.0). Analysis type: linear.;Impedance measures - Arm fat percentage (left)	1.75e-09			CL-0000127	astrocyte	EFO_0001358;post-traumatic stress disorder	9.07e-43
CL-0000084	T-cell	UKB phenotype field: 23124 (f.23124.0.0). Analysis type: linear.;Impedance measures - Arm fat mass (left)	5.6e-06			CL-0000127	astrocyte	EFO_0001645;coronary artery disease	5.33e-06
CL-0000084	T-cell	UKB phenotype field: 23125 (f.23125.0.0). Analysis type: linear.;Impedance measures - Arm fat-free mass (left)	1.52e-64			CL-0000127	astrocyte	EFO_0001663;prostate carcinoma	1.24e-07
CL-0000084	T-cell	UKB phenotype field: 23126 (f.23126.0.0). Analysis type: linear.;Impedance measures - Arm predicted mass (left)	5.84e-61			CL-0000127	astrocyte	EFO_0003888;EFO_0003756;EFO_0004337;attention deficit hyperactivity disorder;autism spectrum disorder	2.84e-13
CL-0000084	T-cell	UKB phenotype field: 23127 (f.23127.0.0). Analysis type: linear.;Impedance measures - Trunk fat percentage	2.46e-26			CL-0000127	astrocyte	EFO_0003898;EFO_0000676;EFO_0000729;EFO_0000384;EFO_0004268;ankylosing spondylitis;psoriasis;ulcerative colitis;Crohn's disease;sclerosing cholangitis	5.45e-06
CL-0000084	T-cell	UKB phenotype field: 23128 (f.23128.0.0). Analysis type: linear.;Impedance measures - Trunk fat mass	2.55e-20			CL-0000127	astrocyte	EFO_0003924;hair color	0.000117941
CL-0000084	T-cell	UKB phenotype field: 23129 (f.23129.0.0). Analysis type: linear.;Impedance measures - Trunk fat-free mass	1.96e-101			CL-0000127	astrocyte	EFO_0003948;gastroesophageal reflux disease	1.24e-05
CL-0000084	T-cell	UKB phenotype field: 23130 (f.23130.0.0). Analysis type: linear.;Impedance measures - Trunk predicted mass	7.29e-100			CL-0000127	astrocyte	EFO_0003949;eye color	2.65e-68
CL-0000084	T-cell	UKB phenotype field: 1747 (1747_1). Analysis type: logistic. Multi code phenotype. For estimation of SNP heritability, sample prevalence was used as population prevalence.;Hair colour (natural, before greying): Blonde	2.51e-11			CL-0000127	astrocyte	EFO_0003959;cleft lip	3.75e-06
CL-0000084	T-cell	UKB phenotype field: 1747 (1747_2). Analysis type: logistic. Multi code phenotype. For estimation of SNP heritability, sample prevalence was used as population prevalence.;Hair colour (natural, before greying): Red	1.11e-59			CL-0000127	astrocyte	EFO_0004191;androgenetic alopecia	9.5e-41
CL-0000084	T-cell	UKB phenotype field: 1747 (1747_3). Analysis type: logistic. Multi code phenotype. For estimation of SNP heritability, sample prevalence was used as population prevalence.;Hair colour (natural, before greying): Light brown	3.04e-14			CL-0000127	astrocyte	EFO_0004192;alopecia areata	2e-11
CL-0000084	T-cell	UKB phenotype field: 1747 (1747_4). Analysis type: logistic. Multi code phenotype. For estimation of SNP heritability, sample prevalence was used as population prevalence.;Hair colour (natural, before greying): Dark brown	8.09e-25			CL-0000127	astrocyte	EFO_0004194;IGA glomerulonephritis	3.25e-12
CL-0000084	T-cell	UKB phenotype field: 1747 (1747_5). Analysis type: logistic. Multi code phenotype. For estimation of SNP heritability, sample prevalence was used as population prevalence.;Hair colour (natural, before greying): Black	1.06e-14			CL-0000127	astrocyte	EFO_0004237;Graves disease	1.01e-08
CL-0000084	T-cell	UKB phenotype field: 2395 (2395_1). Analysis type: logistic. Multi code phenotype. For estimation of SNP heritability, sample prevalence was used as population prevalence.;Male-specific factors - Hair/balding pattern: Pattern 1	1.9e-07			CL-0000127	astrocyte	EFO_0004237;Orphanet_79102;Graves disease	5.22e-10
CL-0000084	T-cell	UKB phenotype field: 2395 (2395_2). Analysis type: logistic. Multi code phenotype. For estimation of SNP heritability, sample prevalence was used as population prevalence.;Male-specific factors - Hair/balding pattern: Pattern 2	2.86e-05			CL-0000127	astrocyte	EFO_0004268;sclerosing cholangitis	6.82e-07
CL-0000084	T-cell	UKB phenotype field: 2395 (2395_3). Analysis type: logistic. Multi code phenotype. For estimation of SNP heritability, sample prevalence was used as population prevalence.;Male-specific factors - Hair/balding pattern: Pattern 3	1.63e-13			CL-0000127	astrocyte	EFO_0004285;albuminuria	0.000645215
CL-0000084	T-cell	UKB phenotype field: 2395 (2395_4). Analysis type: logistic. Multi code phenotype. For estimation of SNP heritability, sample prevalence was used as population prevalence.;Male-specific factors - Hair/balding pattern: Pattern 4	9.17e-12			CL-0000127	astrocyte	EFO_0004311;heart function measurement	5.94e-10
CL-0000084	T-cell	UKB phenotype field: 6144 (6144_3). Analysis type: logistic. Multi code phenotype (multiple answers are allowed). Phenotype field used: Phenotype field used: f.6144.0.0-3. For estimation of SNP heritability, sample prevalence was used as population prevalence.;Never eat eggs, dairy, wheat, sugar: Wheat products	1.32e-23			CL-0000127	astrocyte	EFO_0004337;intelligence	5.56e-08
CL-0000084	T-cell	UKB phenotype field: 6144 (6144_5). Analysis type: logistic. Multi code phenotype (multiple answers are allowed). Phenotype field used: Phenotype field used: f.6144.0.0-3. For estimation of SNP heritability, sample prevalence was used as population prevalence.;Never eat eggs, dairy, wheat, sugar: I eat all of the above	4.37e-07			CL-0000127	astrocyte	EFO_0004340;body mass index	2.96e-05
CL-0000084	T-cell	UKB phenotype field: 6149 (6149_1). Analysis type: logistic. Multi code phenotype (multiple answers are allowed). Phenotype field used: Phenotype field used: f.6149.0.0-5. Replace -7 to 0 (None of the above, always control). For estimation of SNP heritability, sample prevalence was used as population prevalence.;Mouth/teeth dental problems: Mouth ulcers	7.01e-74			CL-0000127	astrocyte	EFO_0004344;birth weight	2.7e-06
CL-0000084	T-cell	UKB phenotype field: 6150 (6150_2). Analysis type: logistic. Multi code phenotype (multiple answers are allowed). Phenotype field used: Phenotype field used: f.6150.0.0-3. Replace -7 to 0 (None of the above, always control). For estimation of SNP heritability, sample prevalence was used as population prevalence.;Vascular/heart problems diagnosed by doctor: Angina	0.000626262			CL-0000127	astrocyte	EFO_0004348;hematocrit	1.73e-55
CL-0000084	T-cell	UKB phenotype field: 6150 (6150_4). Analysis type: logistic. Multi code phenotype (multiple answers are allowed). Phenotype field used: Phenotype field used: f.6150.0.0-3. Replace -7 to 0 (None of the above, always control). Population prevalence: 0.408 (WHO High blood pressure global and regional overview, average of women and men in european region (www.searo.who.int/entity/world_health_day/lea…	1.32e-07			CL-0000127	astrocyte	EFO_0004464;brain measurement	2.52e-06
CL-0000084	T-cell	UKB phenotype field: 6152 (6152_8). Analysis type: logistic. Multi code phenotype (multiple answers are allowed). Phenotype field used: Phenotype field used: f.6152.0.0-4. Replace -7 to 0 (None of the above, always control). Population prevalence: 0.043 (PMID: 24162900).;Asthma	7.29e-73			CL-0000127	astrocyte	EFO_0004465;fasting blood glucose measurement	0.000862513
CL-0000084	T-cell	UKB phenotype field: 6152 (6152_9). Analysis type: logistic. Multi code phenotype (multiple answers are allowed). Phenotype field used: Phenotype field used: f.6152.0.0-4. Replace -7 to 0 (None of the above, always control). Population prevalence: 0.244 (PMID: 15139568).;Hayfever, allergic rhinitis or eczema	2.66e-53			CL-0000127	astrocyte	EFO_0004465;EFO_0004469;EFO_0004466;fasting blood glucose measurement;HOMA-B;fasting blood insulin measurement	9.75e-11
CL-0000084	T-cell	UKB phenotype field: 6159 (6159_1). Analysis type: logistic. Multi code phenotype (multiple answers are allowed). Phenotype field used: Phenotype field used: f.6159.0.0-6. Replace -7 to 0 (None of the above, always control). For estimation of SNP heritability, sample prevalence was used as population prevalence.;Pain type(s) experienced in last month: Headache	4.89e-17			CL-0000127	astrocyte	EFO_0004469;HOMA-B	2.42e-05
CL-0000084	T-cell	UKB phenotype field: 6162 (6162_4). Analysis type: logistic. Multi code phenotype (multiple answers are allowed). Phenotype field used: f.6162.0.0-3. Replace -7 to 0 (None of the above, always control). For estimation of SNP heritability, sample prevalence was used as population prevalence.;Types of transport used (excluding work): Cycle	8.34e-16			CL-0000127	astrocyte	EFO_0004471;EFO_0004340;insulin sensitivity measurement;body mass index	0.000108163
CL-0000084	T-cell	UKB phenotype field: 6164 (6164_2). Analysis type: logistic. Multi code phenotype (multiple answers are allowed). Phenotype field used: f.6164.0.0-4. Replace -7 to 0 (None of the above, always control). For estimation of SNP heritability, sample prevalence was used as population prevalence.;physical activity	6.09e-10			CL-0000127	astrocyte	EFO_0004509;hemoglobin measurement	1.06e-26
CL-0000084	T-cell	UKB phenotype field: 20002 (20002_1065). Analysis type: logistic. Multi code phenotype (multiple answers are allowed). Phenotype field used: f.20002.0.0-28. Replace 99999 to 0 (unclassifiable, always control). Population prevalence: 0.417 (PMID: 12746359, England from Table 3).;Non-cancer illness code, self-reported: hypertension	2.46e-06			CL-0000127	astrocyte	EFO_0004526;mean corpuscular volume	5.43e-17
CL-0000084	T-cell	UKB phenotype field: 20002 (20002_1226). Analysis type: logistic. Multi code phenotype (multiple answers are allowed). Phenotype field used: f.20002.0.0-28. Replace 99999 to 0 (unclassifiable, always control). Population prevalence: 0.0382 (PMID: 24423323).;Non-cancer illness code, self-reported: hypothyroidism/myxoedema	4.48e-96			CL-0000127	astrocyte	EFO_0004527;mean corpuscular hemoglobin	0.000483682
CL-0000084	T-cell	UKB phenotype field: 20002 (20002_1473). Analysis type: logistic. Multi code phenotype (multiple answers are allowed). Phenotype field used: f.20002.0.0-28. Replace 99999 to 0 (unclassifiable, always control). Population prevalence: 0.54 (WHO Raised cholesterol (www.who.int/gho/ncd/risk_factors/cholesterol_text/en/)).;Non-cancer illness code, self-reported: high cholesterol	6.12e-25			CL-0000127	astrocyte	EFO_0004530;triglyceride measurement	8.72e-20
CL-0000084	T-cell	UKB phenotype field: 20107 (20107_3). Analysis type: logistic. Multi code phenotype (multiple answers are allowed). Phenotype field used: f.20107.0.0-9. Replace -17 and -27 to 0 (None of the above, always control). For estimation of SNP heritability, sample prevalence was used as population prevalence.;Illnesses of father: Lung cancer	0.000212982			CL-0000127	astrocyte	EFO_0004531;urate measurement	7.6e-21
CL-0000084	T-cell	UKB phenotype field: 20107 (20107_8). Analysis type: logistic. Multi code phenotype (multiple answers are allowed). Phenotype field used: f.20107.0.0-9. Replace -17 and -27 to 0 (None of the above, always control). For estimation of SNP heritability, sample prevalence was used as population prevalence.;Illnesses of father: High blood pressure	5.76e-05			CL-0000127	astrocyte	EFO_0004531;EFO_0003923;bone density	4.72e-05
CL-0000084	T-cell	UKB phenotype field: 20107 (20107_13). Analysis type: logistic. Multi code phenotype (multiple answers are allowed). Phenotype field used: f.20107.0.0-9. Replace -17 and -27 to 0 (None of the above, always control). For estimation of SNP heritability, sample prevalence was used as population prevalence.;Illnesses of father: Prostate cancer	7.82e-05			CL-0000127	astrocyte	EFO_0004533;alkaline phosphatase measurement	3.34e-14
CL-0000084	T-cell	UKB phenotype field: 20110 (20110_10). Analysis type: logistic. Multi code phenotype (multiple answers are allowed). Phenotype field used: f.20110.0.0-10. Replace -17 and -27 to 0 (None of the above, always control). For estimation of SNP heritability, sample prevalence was used as population prevalence.;Illnesses of mother: Alzheimer's disease/dementia	2.88e-07			CL-0000127	astrocyte	EFO_0004535;serum albumin measurement	1.83e-05
CL-0000084	T-cell	UKB phenotype field: 20111 (20111_9). Analysis type: logistic. Multi code phenotype (multiple answers are allowed). Phenotype field used: f.20111.0.0-11. Replace -17 and -27 to 0 (None of the above, always control). For estimation of SNP heritability, sample prevalence was used as population prevalence.;Illnesses of siblings: Diabetes	4.55e-14			CL-0000127	astrocyte	EFO_0004568;serum non-albumin protein measurement	1.92e-07
CL-0000084	T-cell	UKB phenotype field: 20116 (20116_1_2). Analysis type: logistic. Phenotype code contrast: 1 vs 2. Case label: Previous. Control label: Current. Multi code phenotype. Previous vs Current, replace Never to NA. For estimation of SNP heritability, sample prevalence was used as population prevalence.;Smoking status: Previous vs Current	0.000210677			CL-0000127	astrocyte	EFO_0004574;EFO_0004530;EFO_0004611;EFO_0004612;cholesterol measurement	5.82e-05
CL-0000084	T-cell	UKB phenotype field: 41204 (41204_E03). Analysis type: logistic. Multi code phenotype (multiple codes are allowed to assign). Phenotype field used: f.41204.0.0-434. For estimation of SNP heritability, sample prevalence was used as population prevalence.;Diagnoses - secondary ICD10: E03 Other hypothyroidism	1.86e-81			CL-0000127	astrocyte	EFO_0004575;e-selectin measurement	3.24e-33
CL-0000084	T-cell	UKB phenotype field: 41204 (41204_E11). Analysis type: logistic. Multi code phenotype (multiple codes are allowed to assign). Phenotype field used: f.41204.0.0-434. Population prevalence: 0.073 (WHO Global report of diabetes (apps.who.int/iris/bitstream/10665/24871/1/9789241565257_eng.pdf)).;Diagnoses - secondary ICD10: E11 Type 2 diabetes mellitus	3.33e-06			CL-0000127	astrocyte	EFO_0004577;infant head circumference	0.000289547
CL-0000084	T-cell	UKB phenotype field: 41204 (41204_E78). Analysis type: logistic. Multi code phenotype (multiple codes are allowed to assign). Phenotype field used: f.41204.0.0-434. For estimation of SNP heritability, sample prevalence was used as population prevalence.;Diagnoses - secondary ICD10: E78 Disorders of lipoprotein metabolism and other lipidemias	9.19e-07			CL-0000127	astrocyte	EFO_0004584;mean platelet volume	4.42e-17
CL-0000084	T-cell	UKB phenotype field: 41204 (41204_I10). Analysis type: logistic. Multi code phenotype (multiple codes are allowed to assign). Phenotype field used: f.41204.0.0-434. For estimation of SNP heritability, sample prevalence was used as population prevalence.;Diagnoses - secondary ICD10: I10 Essential (primary) hypertension	1.39e-06			CL-0000127	astrocyte	EFO_0004587;lymphocyte count	1.67e-06
CL-0000084	T-cell	UKB phenotype field: 41204 (41204_J45). Analysis type: logistic. Multi code phenotype (multiple codes are allowed to assign). Phenotype field used: f.41204.0.0-434. Population prevalence: 0.043 (PMID: 24162900).;Diagnoses - secondary ICD10: J45 Asthma	4.81e-17			CL-0000127	astrocyte	EFO_0004616;osteoarthritis, knee	1.51e-16
CL-0000084	T-cell	UKB phenotype field: 20403 (f.20403.0.0). Analysis type: linear.;Amount of alcohol drunk on a typical drinking day	2.43e-11			CL-0000127	astrocyte	EFO_0004696;sex hormone-binding globulin measurement	0.000494923
CL-0000084	T-cell	UKB phenotype field: 20416 (f.20416.0.0). Analysis type: linear.;Frequency of consuming six or more units of alcohol	9.19e-20			CL-0000127	astrocyte	EFO_0004747;protein measurement	3.12e-07
CL-0000127	astrocyte	EFO_0000174;Ewing sarcoma	2.26e-05			CL-0000127	astrocyte	EFO_0004762;vascular endothelial growth factor measurement	1.97e-05
CL-0000127	astrocyte	EFO_0000178;gastric carcinoma	5.17e-08			CL-0000127	astrocyte	EFO_0004810;interleukin-6 measurement	3.41e-06
CL-0000127	astrocyte	EFO_0000220;acute lymphoblastic leukemia	3.99e-06			CL-0000127	astrocyte	EFO_0004840;EFO_0004346;cortical thickness	3.04e-08
CL-0000127	astrocyte	EFO_0000311;obsolete_cancer	2.27e-07			CL-0000127	astrocyte	EFO_0004842;eosinophil count	8.77e-33
CL-0000127	astrocyte	EFO_0000326;central nervous system cancer	3.02e-06			CL-0000127	astrocyte	EFO_0004847;EFO_0005670;age at onset;smoking initiation	5.65e-11
CL-0000127	astrocyte	EFO_0000389;cutaneous melanoma	8.41e-09			CL-0000127	astrocyte	EFO_0004863;recombination rate	2.53e-23
CL-0000127	astrocyte	EFO_0000516;obsolete_glaucoma	2.01e-05			CL-0000127	astrocyte	EFO_0004886;intracranial volume measurement	1.9e-80
CL-0000127	astrocyte	EFO_0000612;myocardial infarction	2.18e-05			CL-0000127	astrocyte	EFO_0004908;testosterone measurement	6.39e-22
CL-0000127	astrocyte	EFO_0000685;EFO_0002690;rheumatoid arthritis;systemic lupus erythematosus	5.55e-05			CL-0000127	astrocyte	EFO_0005035;EFO_0006930;hippocampal volume;brain volume measurement	2.31e-72
CL-0000127	astrocyte	EFO_0000685;EFO_0009459;EFO_0007791;rheumatoid arthritis;ACPA-positive rheumatoid arthritis	2.29e-05			CL-0000127	astrocyte	EFO_0005110;fatty acid measurement	2.06e-13
CL-0000127	astrocyte	EFO_0000702;small cell lung carcinoma	0.000697882			CL-0000127	astrocyte	EFO_0005112;EFO_0005939;gestational age	7.8e-17
CL-0000127	astrocyte	EFO_0000717;EFO_0002690;systemic scleroderma;systemic lupus erythematosus	1.89e-10			CL-0000127	astrocyte	EFO_0005130;thyroxine measurement	8.74e-06
CL-0000127	astrocyte	EFO_0000756;melanoma	4.19e-14			CL-0000127	astrocyte	EFO_0005192;red blood cell distribution width	1.23e-21
CL-0000127	astrocyte	EFO_0000768;idiopathic pulmonary fibrosis	6.28e-06			CL-0000127	astrocyte	EFO_0005271;sleep duration	2.3e-42
CL-0000127	astrocyte	EFO_0001645;coronary artery disease	5.67e-06			CL-0000127	astrocyte	EFO_0005409;fat body mass	3.57e-13
CL-0000127	astrocyte	EFO_0001663;prostate carcinoma	8.38e-06			CL-0000127	astrocyte	EFO_0005537;triple-negative breast cancer	0.000495718
CL-0000127	astrocyte	EFO_0002690;systemic lupus erythematosus	5.2e-08			CL-0000127	astrocyte	EFO_0005670;smoking initiation	3.88e-28
CL-0000127	astrocyte	EFO_0003756;EFO_0004784;autism spectrum disorder	2.74e-10			CL-0000127	astrocyte	EFO_0005674;white matter microstructure measurement	4.64e-25
CL-0000127	astrocyte	EFO_0003767;inflammatory bowel disease	6.69e-08			CL-0000127	astrocyte	EFO_0005680;omega-6 polyunsaturated fatty acid measurement	7.26e-70
CL-0000127	astrocyte	EFO_0003884;chronic kidney disease	0.000206024			CL-0000127	astrocyte	EFO_0005763;pulse pressure measurement	0.00032367
CL-0000127	astrocyte	EFO_0003898;EFO_0000676;EFO_0000729;EFO_0000384;EFO_0004268;ankylosing spondylitis;psoriasis;ulcerative colitis;Crohn's disease;sclerosing cholangitis	6.69e-07			CL-0000127	astrocyte	EFO_0005782;age-related hearing impairment	0.00041068
CL-0000127	astrocyte	EFO_0003924;hair color	2.66e-06			CL-0000127	astrocyte	EFO_0005851;height-adjusted body mass index	3.85e-11
CL-0000127	astrocyte	EFO_0003948;gastroesophageal reflux disease	6.79e-11			CL-0000127	astrocyte	EFO_0006502;mammographic density percentage	1.36e-10
CL-0000127	astrocyte	EFO_0004190;open-angle glaucoma	0.000111467			CL-0000127	astrocyte	EFO_0006527;EFO_0006335;systolic blood pressure	4.96e-10
CL-0000127	astrocyte	EFO_0004193;basal cell carcinoma	2.47e-10			CL-0000127	astrocyte	EFO_0006782;cups of coffee per day measurement	1.6e-11
CL-0000127	astrocyte	EFO_0004209;hypospadias	1.75e-06			CL-0000127	astrocyte	EFO_0006812;MONDO_0005147;autoimmune thyroid disease;type 1 diabetes mellitus	2.8e-06
CL-0000127	astrocyte	EFO_0004246;mucocutaneous lymph node syndrome	4.01e-05			CL-0000127	astrocyte	EFO_0006930;brain volume measurement	1.42e-10
CL-0000127	astrocyte	EFO_0004252;nasopharyngeal neoplasm	5.95e-07			CL-0000127	astrocyte	EFO_0006935;thalamus volume	2.03e-61
CL-0000127	astrocyte	EFO_0004274;gout	3.15e-13			CL-0000127	astrocyte	EFO_0006941;grip strength measurement	7.71e-52
CL-0000127	astrocyte	EFO_0004279;suntan	0.000220443			CL-0000127	astrocyte	EFO_0007041;obese body mass index status	6.48e-09
CL-0000127	astrocyte	EFO_0004282;thoracic aortic aneurysm	8.37e-07			CL-0000127	astrocyte	EFO_0007660;neuroticism measurement	1.75e-07
CL-0000127	astrocyte	EFO_0004284;upper aerodigestive tract neoplasm	8.5e-06			CL-0000127	astrocyte	EFO_0007742;EFO_0005054;QRS amplitude;QRS complex	3.85e-05
CL-0000127	astrocyte	EFO_0004285;albuminuria	2.46e-06			CL-0000127	astrocyte	EFO_0007744;Orphanet_586;lung disease severity measurement	8.67e-12
CL-0000127	astrocyte	EFO_0004309;platelet count	2.78e-16			CL-0000127	astrocyte	EFO_0007835;alcohol dependence measurement	2.13e-75
CL-0000127	astrocyte	EFO_0004327;electrocardiography	9.1e-05			CL-0000127	astrocyte	EFO_0007865;loneliness measurement	8.58e-27
CL-0000127	astrocyte	EFO_0004339;body height	1.53e-13			CL-0000127	astrocyte	EFO_0007877;risky sexual behaviour measurement	1.01e-07
CL-0000127	astrocyte	EFO_0004341;body fat distribution	7.7e-08			CL-0000127	astrocyte	EFO_0007878;alcohol consumption measurement	5.88e-20
CL-0000127	astrocyte	EFO_0004343;waist-hip ratio	2.83e-09			CL-0000127	astrocyte	EFO_0007924;tonsillectomy risk measurement	1.26e-30
CL-0000127	astrocyte	EFO_0004344;birth weight	8.18e-08			CL-0000127	astrocyte	EFO_0007937;blood protein measurement	2.85e-24
CL-0000127	astrocyte	EFO_0004458;EFO_0004612;C-reactive protein measurement;high density lipoprotein cholesterol measurement	0.00027792			CL-0000127	astrocyte	EFO_0007975;gondoic acid measurement	4.59e-17
CL-0000127	astrocyte	EFO_0004465;fasting blood glucose measurement	1.09e-05			CL-0000127	astrocyte	EFO_0008002;physical activity measurement	2.69e-40
CL-0000127	astrocyte	EFO_0004465;EFO_0004469;EFO_0004466;fasting blood glucose measurement;HOMA-B;fasting blood insulin measurement	2.59e-12			CL-0000127	astrocyte	EFO_0008009;1,5 anhydroglucitol measurement	0.000345313
CL-0000127	astrocyte	EFO_0004469;HOMA-B	3.98e-09			CL-0000127	astrocyte	EFO_0008039;BMI-adjusted hip circumference	2.42e-12
CL-0000127	astrocyte	EFO_0004530;triglyceride measurement	3.65e-07			CL-0000127	astrocyte	EFO_0008205;left ventricular structural measurement	0.000334363
CL-0000127	astrocyte	EFO_0004531;urate measurement	1.06e-48			CL-0000127	astrocyte	EFO_0008259;phospholipase A2, membrane associated measurement	0.000673005
CL-0000127	astrocyte	EFO_0004531;EFO_0003923;bone density	1.11e-14			CL-0000127	astrocyte	EFO_0008341;snoring measurement	3.47e-81
CL-0000127	astrocyte	EFO_0004532;serum gamma-glutamyl transferase measurement	1.76e-13			CL-0000127	astrocyte	EFO_0008354;EFO_0004784;cognitive function measurement, self reported educational attainment	2.74e-18
CL-0000127	astrocyte	EFO_0004533;alkaline phosphatase measurement	8.51e-27			CL-0000127	astrocyte	EFO_0008375;macula measurement	2.54e-65
CL-0000127	astrocyte	EFO_0004541;HbA1c measurement	6.68e-13			CL-0000127	astrocyte	EFO_0008392;triiodothyronine measurement	3.71e-08
CL-0000127	astrocyte	EFO_0004571;butyrylcholinesterase measurement	5.45e-07			CL-0000127	astrocyte	EFO_0008447;neutrophil-to-lymphocyte ratio	6.37e-08
CL-0000127	astrocyte	EFO_0004575;e-selectin measurement	1.43e-09			CL-0000127	astrocyte	EFO_0008464;EFO_0004307;glucose-dependent insulinotropic peptide measurement;glucose tolerance test	8.43e-07
CL-0000127	astrocyte	EFO_0004584;mean platelet volume	7.08e-28			CL-0000127	astrocyte	EFO_0008579;risk-taking behaviour	1.03e-10
CL-0000127	astrocyte	EFO_0004587;lymphocyte count	1.2e-104			CL-0000127	astrocyte	EFO_0008596;EFO_0008317;EFO_0004529;chylomicron measurement;very low density lipoprotein cholesterol measurement;lipid measurement	1.03e-24
CL-0000127	astrocyte	EFO_0004607;duodenal ulcer	1.74e-14			CL-0000127	astrocyte	EFO_0009101;age at first birth measurement	4.15e-08
CL-0000127	astrocyte	EFO_0004611;low density lipoprotein cholesterol measurement	0.000135683			CL-0000127	astrocyte	EFO_0009180;rosacea severity measurement	0.000278729
CL-0000127	astrocyte	EFO_0004612;high density lipoprotein cholesterol measurement	0.000162526			CL-0000127	astrocyte	EFO_0009270;heel bone mineral density	8.84e-21
CL-0000127	astrocyte	EFO_0004623;fibrinogen measurement	3.09e-09			CL-0000127	astrocyte	EFO_0009381;fibroblast growth factor 23 measurement	6.49e-05
CL-0000127	astrocyte	EFO_0004623;EFO_0001645;fibrinogen measurement;coronary artery disease	3.03e-05			CL-0000127	astrocyte	EFO_0009458;EFO_0007645;alcohol use disorder measurement	2.9e-77
CL-0000127	astrocyte	EFO_0004624;prostate specific antigen measurement	6.42e-06			CL-0000127	astrocyte	EFO_0009552;hemorrhoid	1.04e-08
CL-0000127	astrocyte	EFO_0004630;factor VIII measurement	5.21e-08			CL-0000127	astrocyte	EFO_0009695;household income	5.48e-17
CL-0000127	astrocyte	EFO_0004632;EFO_0000389;cutaneous melanoma	7.56e-07			CL-0000127	astrocyte	EFO_0009700;visual perception measurement	3.16e-28
CL-0000127	astrocyte	EFO_0004633;protein C measurement	0.000349403			CL-0000127	astrocyte	EFO_0009749;age at first sexual intercourse measurement	1.34e-11
CL-0000127	astrocyte	EFO_0004641;white matter integrity	0.000141429			CL-0000127	astrocyte	EFO_0009773;proline measurement	2.25e-11
CL-0000127	astrocyte	EFO_0004683;wet macular degeneration	9.58e-05			CL-0000127	astrocyte	EFO_0009855;frontal fibrosing alopecia	0.000701391
CL-0000127	astrocyte	EFO_0004695;intraocular pressure measurement	1.57e-09			CL-0000127	astrocyte	EFO_0009902;handedness	2.15e-66
CL-0000127	astrocyte	EFO_0004696;sex hormone-binding globulin measurement	5.73e-06			CL-0000127	astrocyte	EFO_0010089;bitter beverage consumption measurement	1.14e-59
CL-0000127	astrocyte	EFO_0004735;serum alanine aminotransferase measurement	6.67e-22			CL-0000127	astrocyte	EFO_0010155;taste liking measurement	7.95e-11
CL-0000127	astrocyte	EFO_0004762;vascular endothelial growth factor measurement	2.38e-09			CL-0000127	astrocyte	EFO_0010551;xanthurenate measurement	0.000126344
CL-0000127	astrocyte	EFO_0004791;tissue plasminogen activator measurement	5.02e-16			CL-0000127	astrocyte	EFO_0010554;retinal vasculature measurement	2.08e-05
CL-0000127	astrocyte	EFO_0004810;EFO_0000341;interleukin-6 measurement;chronic obstructive pulmonary disease	9.77e-09			CL-0000127	astrocyte	EFO_0010625;xaa‚Äêpro aminopeptidase 2 measurement	4.03e-06
CL-0000127	astrocyte	EFO_0004838;calcium measurement	1.45e-10			CL-0000127	astrocyte	EFO_0010736;cortical surface area measurement	0.00024446
CL-0000127	astrocyte	EFO_0004842;eosinophil count	4.14e-05			CL-0000127	astrocyte	EFO_0010750;PHF-tau measurement	2.33e-08
CL-0000127	astrocyte	EFO_0004845;magnesium measurement	0.000371739			CL-0000127	astrocyte	EFO_0020102;circulating alpha-Klotho measurement	0.000494255
CL-0000127	astrocyte	EFO_0004863;recombination rate	3.53e-24			CL-0000127	astrocyte	EFO_0020977;occupational attainment	1.21e-63
CL-0000127	astrocyte	EFO_0004872;inflammatory biomarker measurement	1.29e-10			CL-0000127	astrocyte	EFO_0021861;leucine-rich repeat transmembrane protein FLRT3 measurement	7.81e-25
CL-0000127	astrocyte	EFO_0004980;appendicular lean mass	9.59e-07			CL-0000127	astrocyte	EFO_1001486;primary biliary cirrhosis	1.12e-65
CL-0000127	astrocyte	EFO_0005091;monocyte count	2.24e-61			CL-0000127	astrocyte	EFO_1001506;primary angle closure glaucoma	0.000356499
CL-0000127	astrocyte	EFO_0005093;hip circumference	0.000470004			CL-0000127	astrocyte	EFO_1001512;endometrial carcinoma	4.65e-05
CL-0000127	astrocyte	EFO_0005112;EFO_0005939;gestational age	4.81e-12			CL-0000127	astrocyte	HP_0000175;EFO_0003959;Cleft palate;cleft lip	8.26e-05
CL-0000127	astrocyte	EFO_0005134;amino acid measurement	4.84e-05			CL-0000127	astrocyte	HP_0000539;Abnormality of refraction	1.32e-25
CL-0000127	astrocyte	EFO_0005208;glomerular filtration rate	8.89e-33			CL-0000127	astrocyte	HP_0000964;Eczema	6.76e-05
CL-0000127	astrocyte	EFO_0005409;fat body mass	0.000204866			CL-0000127	astrocyte	HP_0002315;Headache	1.68e-60
CL-0000127	astrocyte	EFO_0005543;glioma	1.11e-05			CL-0000127	astrocyte	HP_0002619;Varicose veins	0.000532604
CL-0000127	astrocyte	EFO_0005653;serum metabolite measurement	1.81e-07			CL-0000127	astrocyte	HP_0003076;Glycosuria	6.81e-07
CL-0000127	astrocyte	EFO_0005664;blood metabolite measurement	6.84e-08			CL-0000127	astrocyte	MONDO_0001134;EFO_0004918;essential hypertension;age at diagnosis	8.89e-62
CL-0000127	astrocyte	EFO_0005680;omega-6 polyunsaturated fatty acid measurement	8.82e-06			CL-0000127	astrocyte	MONDO_0004979;asthma	0.000981313
CL-0000127	astrocyte	EFO_0005763;pulse pressure measurement	3.17e-18			CL-0000127	astrocyte	MONDO_0004979;EFO_0004847;asthma;age at onset	0.00025239
CL-0000127	astrocyte	EFO_0005851;height-adjusted body mass index	3.91e-05			CL-0000127	astrocyte	MONDO_0004979;MONDO_0005271;asthma;allergic disease	0.000794832
CL-0000127	astrocyte	EFO_0006334;total iron binding capacity	4.33e-05			CL-0000127	astrocyte	MONDO_0005147;type 1 diabetes mellitus	3.04e-59
CL-0000127	astrocyte	EFO_0006335;systolic blood pressure	1.04e-45			CL-0000127	astrocyte	MONDO_0005178;osteoarthritis	2.17e-51
CL-0000127	astrocyte	EFO_0006502;mammographic density percentage	8.97e-07			CL-0000127	astrocyte	MONDO_0005180;Parkinson disease	4.82e-43
CL-0000127	astrocyte	EFO_0006527;EFO_0007585;MONDO_0005090;Cannabis use;schizophrenia	2.02e-05			CL-0000127	astrocyte	MONDO_0015263;Brugada syndrome	1.71e-31
CL-0000127	astrocyte	EFO_0006782;cups of coffee per day measurement	4.74e-24			CL-0000127	astrocyte	MONDO_0024647;urolithiasis	2.64e-05
CL-0000127	astrocyte	EFO_0007041;obese body mass index status	2.3e-06			CL-0000127	astrocyte	Orphanet_278;obsolete_corticobasal degeneration	4.54e-77
CL-0000127	astrocyte	EFO_0007118;sitting height ratio	2.63e-06			CL-0000127	astrocyte	Orphanet_683;obsolete_progressive supranuclear palsy	6.47e-74
CL-0000127	astrocyte	EFO_0007701;spine bone mineral density	8.63e-05			CL-0000127	astrocyte	Orphanet_79364;obsolete_alopecia	2.02e-55
CL-0000127	astrocyte	EFO_0007778;urinary albumin to creatinine ratio	5.83e-14			CL-0000127	astrocyte	Orphanet_96346;obsolete_anorectal malformation	1.86e-05
CL-0000127	astrocyte	EFO_0007785;femoral neck bone mineral density	1.47e-08			CL-0000127	astrocyte	UKB phenotype field: 50 (f.50.0.0). Analysis type: linear.;Standing height	3.76e-37
CL-0000127	astrocyte	EFO_0007788;EFO_0008343;EFO_0008007;BMI-adjusted waist-hip ratio;age at assessment	0.000577539			CL-0000127	astrocyte	UKB phenotype field: 738 (f.738.0.0). Analysis type: linear.;Average total household income before tax	2.26e-33
CL-0000127	astrocyte	EFO_0007789;BMI-adjusted waist circumference	6.57e-08			CL-0000127	astrocyte	UKB phenotype field: 1239 (f.1239.0.0). Analysis type: linear. Swap phenotype code 1 (Yes, on most or all days) and 2 (Only occasionally) to make phenotype linear.;Current tobacco smoking	1.76e-06
CL-0000127	astrocyte	EFO_0007825;balding measurement	5.31e-07			CL-0000127	astrocyte	UKB phenotype field: 1339 (f.1339.0.0). Analysis type: linear.;Non-oily fish intake	0.000212593
CL-0000127	astrocyte	EFO_0007849;functional brain measurement	8.99e-11			CL-0000127	astrocyte	UKB phenotype field: 1498 (f.1498.0.0). Analysis type: linear.;Coffee intake	1.81e-29
CL-0000127	astrocyte	EFO_0007865;loneliness measurement	0.000581465			CL-0000127	astrocyte	UKB phenotype field: 1528 (f.1528.0.0). Analysis type: linear.;Water intake	1.31e-05
CL-0000127	astrocyte	EFO_0007937;blood protein measurement	1.47e-17			CL-0000127	astrocyte	UKB phenotype field: 1558 (f.1558.0.0). Analysis type: linear. Reversed phenotype code (6 represents higher intake than 1).;Alcohol intake frequency	3.83e-39
CL-0000127	astrocyte	EFO_0008039;BMI-adjusted hip circumference	2.22e-31			CL-0000127	astrocyte	UKB phenotype field: 1578 (f.1578.0.0). Analysis type: linear.;Average weekly champagne plus white wine intake	3.25e-66
CL-0000127	astrocyte	EFO_0008165;EFO_0008264;EFO_0008184;EFO_0004750;EFO_0008293;EFO_0004810;EFO_0004753;EFO_0008174;EFO_0004762;EFO_0008130;EFO_0008142;growth factor measurement	1.2e-13			CL-0000127	astrocyte	UKB phenotype field: 1687 (f.1687.0.0). Analysis type: linear. Swap 2 (plumper) and 3 (about average);Comparative body size at age 10	1.1e-10
CL-0000127	astrocyte	EFO_0008219;macrophage inflammatory protein 1b measurement	9.52e-08			CL-0000127	astrocyte	UKB phenotype field: 1697 (f.1697.0.0). Analysis type: linear. Swap 2 (taller) and 3 (about average);Comparative height size at age 10	1.94e-32
CL-0000127	astrocyte	EFO_0008354;cognitive function measurement	0.000479377			CL-0000127	astrocyte	UKB phenotype field: 1717 (f.1717.0.0). Analysis type: linear.;Skin colour	5.73e-33
CL-0000127	astrocyte	EFO_0008377;EFO_0008378;mosquito bite reaction itch intensity measurement, mosquito bite reaction size measurement	1.56e-07			CL-0000127	astrocyte	UKB phenotype field: 1727 (f.1727.0.0). Analysis type: linear. Reversed phenotype code (the higher the easier to get tanned).;Ease of skin tanning	7.71e-11
CL-0000127	astrocyte	EFO_0008447;neutrophil-to-lymphocyte ratio	1.85e-08			CL-0000127	astrocyte	UKB phenotype field: 1757 (f.1757.0.0). Analysis type: linear. Swap 2 (older) 3 (aberage);Facial ageing	9.22e-08
CL-0000127	astrocyte	EFO_0008596;EFO_0008317;EFO_0004529;chylomicron measurement;very low density lipoprotein cholesterol measurement;lipid measurement	4.99e-11			CL-0000127	astrocyte	UKB phenotype field: 1873 (f.1873.0.0). Analysis type: linear.;Number of full brothers	7.58e-05
CL-0000127	astrocyte	EFO_0009270;heel bone mineral density	3.83e-08			CL-0000127	astrocyte	UKB phenotype field: 2070 (f.2070.0.0). Analysis type: linear.;Frequency of tenseness / restlessness in last 2 weeks	7.68e-83
CL-0000127	astrocyte	EFO_0009399;subiculum volume	7.28e-06			CL-0000127	astrocyte	UKB phenotype field: 2080 (f.2080.0.0). Analysis type: linear.;Frequency of tiredness / lethargy in last 2 weeks	0.000584084
CL-0000127	astrocyte	EFO_0009749;age at first sexual intercourse measurement	0.000206461			CL-0000127	astrocyte	UKB phenotype field: 2100 (f.2100.0.0). Analysis type: logistic. Phenotype code contrast: 1 vs 0. Case label: Yes. Control label: No. For estimation of SNP heritability, sample prevalence was used as population prevalence.;Seen a psychiatrist for nerves, anxiety, tension or depression	2.13e-07
CL-0000127	astrocyte	EFO_0009751;facial asymmetry measurement	1.67e-12			CL-0000127	astrocyte	UKB phenotype field: 2237 (f.2237.0.0). Analysis type: linear.;Electronic device use - Plays computer games	2.63e-69
CL-0000127	astrocyte	EFO_0009767;glycine measurement	0.000670906			CL-0000127	astrocyte	UKB phenotype field: 2257 (f.2257.0.0). Analysis type: logistic. Phenotype code contrast: 1 vs 0. Case label: Yes. Control label: No. For estimation of SNP heritability, sample prevalence was used as population prevalence.;Hearing difficulty/problems with background noise	1.16e-70
CL-0000127	astrocyte	EFO_0009773;proline measurement	1.34e-10			CL-0000127	astrocyte	UKB phenotype field: 2267 (f.2267.0.0). Analysis type: linear. Remove 5 (do not go out in sunshine).;Use of sun/uv protection	2.47e-07
CL-0000127	astrocyte	EFO_0009775;threonine measurement	0.000266385			CL-0000127	astrocyte	UKB phenotype field: 2375 (f.2375.0.0). Analysis type: linear.;Relative age of first facial hair (male)	2.42e-40
CL-0000127	astrocyte	EFO_0009819;comparative body size at age 10, self-reported	1.32e-05			CL-0000127	astrocyte	UKB phenotype field: 2385 (f.2385.0.0). Analysis type: linear.;Relative age voice broke (male)	3.97e-56
CL-0000127	astrocyte	EFO_0009944;Antiglaucoma preparations and miotics use measurement	5.64e-73			CL-0000127	astrocyte	UKB phenotype field: 2473 (f.2473.0.0). Analysis type: logistic. Phenotype code contrast: 1 vs 0. Case label: Yes. Control label: No. For estimation of SNP heritability, sample prevalence was used as population prevalence.;Other serious medical condition/disability (diagnosed by doctor)	2.23e-11
CL-0000127	astrocyte	EFO_0010222;ceramide measurement	2.91e-05			CL-0000127	astrocyte	UKB phenotype field: 2744 (f.2744.0.0). Analysis type: linear.;Birth weight of first child (female)	0.000263542
CL-0000127	astrocyte	EFO_0010736;cortical surface area measurement	2.22e-06			CL-0000127	astrocyte	UKB phenotype field: 2926 (f.2926.0.0). Analysis type: linear.;Number of unsuccessful stop-smoking attempts	6.79e-08
CL-0000127	astrocyte	EFO_0021778;uromodulin measurement	4.85e-05			CL-0000127	astrocyte	UKB phenotype field: 4080 (f.4080.0.0). Analysis type: linear.;Systolic blood pressure (automated reading)	3.26e-18
CL-0000127	astrocyte	EFO_0021861;leucine-rich repeat transmembrane protein FLRT3 measurement	3.62e-11			CL-0000127	astrocyte	UKB phenotype field: 20015 (f.20015.0.0). Analysis type: linear.;Sitting height	1.44e-45
CL-0000127	astrocyte	EFO_0600008;mitochondrial heteroplasmy measurement	1.51e-05			CL-0000127	astrocyte	UKB phenotype field: 20022 (f.20022.0.0). Analysis type: linear.;Birth weight	2.46e-17
CL-0000127	astrocyte	EFO_1000886;cutaneous mastocytosis	3.11e-12			CL-0000127	astrocyte	UKB phenotype field: 20128 (f.20128.0.0). Analysis type: linear.;Fluid intelligence test - Number of fluid intelligence questions attempted within time limit	3.67e-09
CL-0000127	astrocyte	HP_0000539;Abnormality of refraction	6.56e-08			CL-0000127	astrocyte	UKB phenotype field: 23099 (f.23099.0.0). Analysis type: linear.;Impedance measures - Body fat percentage	1.3e-06
CL-0000127	astrocyte	MONDO_0004975;Alzheimer disease	2.82e-12			CL-0000127	astrocyte	UKB phenotype field: 23106 (f.23106.0.0). Analysis type: linear.;Impedance measures - Impedance of whole body	2.96e-07
CL-0000127	astrocyte	MONDO_0004975;EFO_0004612;Alzheimer disease;high density lipoprotein cholesterol measurement	2.01e-09			CL-0000127	astrocyte	UKB phenotype field: 23109 (f.23109.0.0). Analysis type: linear.;Impedance measures - Impedance of arm (right)	1.34e-21
CL-0000127	astrocyte	MONDO_0004975;EFO_0030082;Alzheimer disease	0.000531058			CL-0000127	astrocyte	UKB phenotype field: 23110 (f.23110.0.0). Analysis type: linear.;Impedance measures - Impedance of arm (left)	6.18e-13
CL-0000127	astrocyte	MONDO_0004979;EFO_0000319;asthma;cardiovascular disease	7.61e-09			CL-0000127	astrocyte	UKB phenotype field: 23127 (f.23127.0.0). Analysis type: linear.;Impedance measures - Trunk fat percentage	4.69e-10
CL-0000127	astrocyte	MONDO_0004979;EFO_0004847;asthma;age at onset	0.000470482			CL-0000127	astrocyte	UKB phenotype field: 23128 (f.23128.0.0). Analysis type: linear.;Impedance measures - Trunk fat mass	8.97e-08
CL-0000127	astrocyte	MONDO_0004986;urinary bladder carcinoma	3.38e-08			CL-0000127	astrocyte	UKB phenotype field: 23129 (f.23129.0.0). Analysis type: linear.;Impedance measures - Trunk fat-free mass	3.15e-07
CL-0000127	astrocyte	MONDO_0005090;EFO_0004337;EFO_0004784;schizophrenia	5.81e-06			CL-0000127	astrocyte	UKB phenotype field: 23130 (f.23130.0.0). Analysis type: linear.;Impedance measures - Trunk predicted mass	0.000168459
CL-0000127	astrocyte	MONDO_0005090;EFO_0005411;EFO_0000289;schizophrenia;schizoaffective disorder;bipolar disorder	8.02e-05			CL-0000127	astrocyte	UKB phenotype field: 1747 (1747_1). Analysis type: logistic. Multi code phenotype. For estimation of SNP heritability, sample prevalence was used as population prevalence.;Hair colour (natural, before greying): Blonde	6.99e-39
CL-0000127	astrocyte	MONDO_0005129;cataract	2.31e-10			CL-0000127	astrocyte	UKB phenotype field: 1747 (1747_2). Analysis type: logistic. Multi code phenotype. For estimation of SNP heritability, sample prevalence was used as population prevalence.;Hair colour (natural, before greying): Red	2.1e-27
CL-0000127	astrocyte	MONDO_0005148;type 2 diabetes mellitus	1.81e-06			CL-0000127	astrocyte	UKB phenotype field: 1747 (1747_3). Analysis type: logistic. Multi code phenotype. For estimation of SNP heritability, sample prevalence was used as population prevalence.;Hair colour (natural, before greying): Light brown	9.23e-15
CL-0000127	astrocyte	MONDO_0005178;osteoarthritis	7.8e-06			CL-0000127	astrocyte	UKB phenotype field: 1747 (1747_4). Analysis type: logistic. Multi code phenotype. For estimation of SNP heritability, sample prevalence was used as population prevalence.;Hair colour (natural, before greying): Dark brown	1.77e-40
CL-0000127	astrocyte	MONDO_0005277;migraine disorder	5.01e-07			CL-0000127	astrocyte	UKB phenotype field: 1747 (1747_5). Analysis type: logistic. Multi code phenotype. For estimation of SNP heritability, sample prevalence was used as population prevalence.;Hair colour (natural, before greying): Black	9.73e-37
CL-0000127	astrocyte	MONDO_0005301;multiple sclerosis	7.78e-06			CL-0000127	astrocyte	UKB phenotype field: 2395 (2395_1). Analysis type: logistic. Multi code phenotype. For estimation of SNP heritability, sample prevalence was used as population prevalence.;Male-specific factors - Hair/balding pattern: Pattern 1	4.72e-61
CL-0000127	astrocyte	Orphanet_156071;obsolete_keratoconus	2.72e-09			CL-0000127	astrocyte	UKB phenotype field: 2395 (2395_2). Analysis type: logistic. Multi code phenotype. For estimation of SNP heritability, sample prevalence was used as population prevalence.;Male-specific factors - Hair/balding pattern: Pattern 2	5.49e-29
CL-0000127	astrocyte	Orphanet_96346;obsolete_anorectal malformation	7.08e-17			CL-0000127	astrocyte	UKB phenotype field: 2395 (2395_3). Analysis type: logistic. Multi code phenotype. For estimation of SNP heritability, sample prevalence was used as population prevalence.;Male-specific factors - Hair/balding pattern: Pattern 3	2.17e-55
CL-0000127	astrocyte	UKB phenotype field: 48 (f.48.0.0). Analysis type: linear.;Waist circumference	0.000216762			CL-0000127	astrocyte	UKB phenotype field: 2395 (2395_4). Analysis type: logistic. Multi code phenotype. For estimation of SNP heritability, sample prevalence was used as population prevalence.;Male-specific factors - Hair/balding pattern: Pattern 4	4.23e-68
CL-0000127	astrocyte	UKB phenotype field: 49 (f.49.0.0). Analysis type: linear.;Hip circumference	4.21e-11			CL-0000127	astrocyte	UKB phenotype field: 2654 (2654_2). Analysis type: logistic. Multi code phenotype. For estimation of SNP heritability, sample prevalence was used as population prevalence.;Non-butter spread type details: Flora Pro-Active or Benecol	4.64e-06
CL-0000127	astrocyte	UKB phenotype field: 50 (f.50.0.0). Analysis type: linear.;Standing height	2.03e-94			CL-0000127	astrocyte	UKB phenotype field: 6142 (6142_6). Analysis type: logistic. Multi code phenotype (multiple answers are allowed). Phenotype field used: Phenotype field used: f.6142.0.0-6. Replace -7 to 0 (None of the above, always control). For estimation of SNP heritability, sample prevalence was used as population prevalence.;Current employment status: Doing unpaid or voluntary work	0.000781714
CL-0000127	astrocyte	UKB phenotype field: 1110 (f.1110.0.0). Analysis type: linear.;Length of mobile phone use	1.2e-07			CL-0000127	astrocyte	UKB phenotype field: 6144 (6144_3). Analysis type: logistic. Multi code phenotype (multiple answers are allowed). Phenotype field used: Phenotype field used: f.6144.0.0-3. For estimation of SNP heritability, sample prevalence was used as population prevalence.;Never eat eggs, dairy, wheat, sugar: Wheat products	3.53e-05
CL-0000127	astrocyte	UKB phenotype field: 1339 (f.1339.0.0). Analysis type: linear.;Non-oily fish intake	0.00014077			CL-0000127	astrocyte	UKB phenotype field: 6149 (6149_1). Analysis type: logistic. Multi code phenotype (multiple answers are allowed). Phenotype field used: Phenotype field used: f.6149.0.0-5. Replace -7 to 0 (None of the above, always control). For estimation of SNP heritability, sample prevalence was used as population prevalence.;Mouth/teeth dental problems: Mouth ulcers	7.74e-59
CL-0000127	astrocyte	UKB phenotype field: 1488 (f.1488.0.0). Analysis type: linear.;Tea intake	7.17e-26			CL-0000127	astrocyte	UKB phenotype field: 6152 (6152_8). Analysis type: logistic. Multi code phenotype (multiple answers are allowed). Phenotype field used: Phenotype field used: f.6152.0.0-4. Replace -7 to 0 (None of the above, always control). Population prevalence: 0.043 (PMID: 24162900).;Asthma	1.6e-05
CL-0000127	astrocyte	UKB phenotype field: 1498 (f.1498.0.0). Analysis type: linear.;Coffee intake	6.76e-22			CL-0000127	astrocyte	UKB phenotype field: 6152 (6152_9). Analysis type: logistic. Multi code phenotype (multiple answers are allowed). Phenotype field used: Phenotype field used: f.6152.0.0-4. Replace -7 to 0 (None of the above, always control). Population prevalence: 0.244 (PMID: 15139568).;Hayfever, allergic rhinitis or eczema	1.61e-06
CL-0000127	astrocyte	UKB phenotype field: 1687 (f.1687.0.0). Analysis type: linear. Swap 2 (plumper) and 3 (about average);Comparative body size at age 10	0.000296783			CL-0000127	astrocyte	UKB phenotype field: 6159 (6159_1). Analysis type: logistic. Multi code phenotype (multiple answers are allowed). Phenotype field used: Phenotype field used: f.6159.0.0-6. Replace -7 to 0 (None of the above, always control). For estimation of SNP heritability, sample prevalence was used as population prevalence.;Pain type(s) experienced in last month: Headache	8.73e-49
CL-0000127	astrocyte	UKB phenotype field: 1697 (f.1697.0.0). Analysis type: linear. Swap 2 (taller) and 3 (about average);Comparative height size at age 10	3.53e-57			CL-0000127	astrocyte	UKB phenotype field: 6162 (6162_4). Analysis type: logistic. Multi code phenotype (multiple answers are allowed). Phenotype field used: f.6162.0.0-3. Replace -7 to 0 (None of the above, always control). For estimation of SNP heritability, sample prevalence was used as population prevalence.;Types of transport used (excluding work): Cycle	1.77e-86
CL-0000127	astrocyte	UKB phenotype field: 1717 (f.1717.0.0). Analysis type: linear.;Skin colour	4.66e-40			CL-0000127	astrocyte	UKB phenotype field: 6164 (6164_2). Analysis type: logistic. Multi code phenotype (multiple answers are allowed). Phenotype field used: f.6164.0.0-4. Replace -7 to 0 (None of the above, always control). For estimation of SNP heritability, sample prevalence was used as population prevalence.;physical activity	3.01e-70
CL-0000127	astrocyte	UKB phenotype field: 1727 (f.1727.0.0). Analysis type: linear. Reversed phenotype code (the higher the easier to get tanned).;Ease of skin tanning	7.17e-16			CL-0000127	astrocyte	UKB phenotype field: 20002 (20002_1226). Analysis type: logistic. Multi code phenotype (multiple answers are allowed). Phenotype field used: f.20002.0.0-28. Replace 99999 to 0 (unclassifiable, always control). Population prevalence: 0.0382 (PMID: 24423323).;Non-cancer illness code, self-reported: hypothyroidism/myxoedema	1.07e-44
CL-0000127	astrocyte	UKB phenotype field: 1757 (f.1757.0.0). Analysis type: linear. Swap 2 (older) 3 (aberage);Facial ageing	1.53e-20			CL-0000127	astrocyte	UKB phenotype field: 20002 (20002_1473). Analysis type: logistic. Multi code phenotype (multiple answers are allowed). Phenotype field used: f.20002.0.0-28. Replace 99999 to 0 (unclassifiable, always control). Population prevalence: 0.54 (WHO Raised cholesterol (www.who.int/gho/ncd/risk_factors/cholesterol_text/en/)).;Non-cancer illness code, self-reported: high cholesterol	2.61e-07
CL-0000127	astrocyte	UKB phenotype field: 2100 (f.2100.0.0). Analysis type: logistic. Phenotype code contrast: 1 vs 0. Case label: Yes. Control label: No. For estimation of SNP heritability, sample prevalence was used as population prevalence.;Seen a psychiatrist for nerves, anxiety, tension or depression	0.000332347			CL-0000127	astrocyte	UKB phenotype field: 20107 (20107_13). Analysis type: logistic. Multi code phenotype (multiple answers are allowed). Phenotype field used: f.20107.0.0-9. Replace -17 and -27 to 0 (None of the above, always control). For estimation of SNP heritability, sample prevalence was used as population prevalence.;Illnesses of father: Prostate cancer	2.15e-12
CL-0000127	astrocyte	UKB phenotype field: 2110 (f.2110.0.0). Analysis type: linear.;Able to confide	3.77e-05			CL-0000127	astrocyte	UKB phenotype field: 20111 (20111_12). Analysis type: logistic. Multi code phenotype (multiple answers are allowed). Phenotype field used: f.20111.0.0-11. Replace -17 and -27 to 0 (None of the above, always control). For estimation of SNP heritability, sample prevalence was used as population prevalence.;Illnesses of siblings: Severe depression	8.1e-05
CL-0000127	astrocyte	UKB phenotype field: 2139 (f.2139.0.0). Analysis type: linear.;Age first had sexual intercourse	0.000437637			CL-0000127	astrocyte	UKB phenotype field: 20116 (20116_1_2). Analysis type: logistic. Phenotype code contrast: 1 vs 2. Case label: Previous. Control label: Current. Multi code phenotype. Previous vs Current, replace Never to NA. For estimation of SNP heritability, sample prevalence was used as population prevalence.;Smoking status: Previous vs Current	6.87e-19
CL-0000127	astrocyte	UKB phenotype field: 2926 (f.2926.0.0). Analysis type: linear.;Number of unsuccessful stop-smoking attempts	1.78e-07			CL-0000127	astrocyte	UKB phenotype field: 41202 (41202_H26). Analysis type: logistic. Multi code phenotype (multiple codes are allowed to assign). Phenotype field used: f.41202.0.0-379. For estimation of SNP heritability, sample prevalence was used as population prevalence.;Diagnoses - main ICD10: H26 Other cataract	0.000695163
CL-0000127	astrocyte	UKB phenotype field: 3637 (f.3637.0.0). Analysis type: linear.;Frequency of other exercises in last 4 weeks	5.9e-06			CL-0000127	astrocyte	UKB phenotype field: 41202 (41202_K80). Analysis type: logistic. Multi code phenotype (multiple codes are allowed to assign). Phenotype field used: f.41202.0.0-379. For estimation of SNP heritability, sample prevalence was used as population prevalence.;Diagnoses - main ICD10: K80 Cholelithiasis	2.08e-69
CL-0000127	astrocyte	UKB phenotype field: 20015 (f.20015.0.0). Analysis type: linear.;Sitting height	4.77e-64			CL-0000127	astrocyte	UKB phenotype field: 41202 (41202_R31). Analysis type: logistic. Multi code phenotype (multiple codes are allowed to assign). Phenotype field used: f.41202.0.0-379. For estimation of SNP heritability, sample prevalence was used as population prevalence.;Diagnoses - main ICD10: R31 Hematuria	6.65e-20
CL-0000127	astrocyte	UKB phenotype field: 20022 (f.20022.0.0). Analysis type: linear.;Birth weight	5.55e-14			CL-0000127	astrocyte	UKB phenotype field: 41204 (41204_E03). Analysis type: logistic. Multi code phenotype (multiple codes are allowed to assign). Phenotype field used: f.41204.0.0-434. For estimation of SNP heritability, sample prevalence was used as population prevalence.;Diagnoses - secondary ICD10: E03 Other hypothyroidism	7.03e-22
CL-0000127	astrocyte	UKB phenotype field: 20128 (f.20128.0.0). Analysis type: linear.;Fluid intelligence test - Number of fluid intelligence questions attempted within time limit	2.36e-06			CL-0000127	astrocyte	UKB phenotype field: 41204 (41204_I25). Analysis type: logistic. Multi code phenotype (multiple codes are allowed to assign). Phenotype field used: f.41204.0.0-434. Population prevalence: 0.064 (PMID: 24795124).;Diagnoses - secondary ICD10: I25 Chronic ischemic heart disease	7.14e-05
CL-0000127	astrocyte	UKB phenotype field: 21002 (f.21002.0.0). Analysis type: linear.;Weight	1.78e-17			CL-0000127	astrocyte	UKB phenotype field: 41204 (41204_I48). Analysis type: logistic. Multi code phenotype (multiple codes are allowed to assign). Phenotype field used: f.41204.0.0-434. Population prevalence: 0.025 (Public health england (https://www.gov.uk/government/publications/atrial-fibrillation-prevalence-estimates-for-local-populations)).;Diagnoses - secondary ICD10: I48 Atrial fibrillation and flutter	4.59e-09
CL-0000127	astrocyte	UKB phenotype field: 23098 (f.23098.0.0). Analysis type: linear.;Impedance measures - Weight	9.97e-15			CL-0000127	astrocyte	UKB phenotype field: 41204 (41204_Z86). Analysis type: logistic. Multi code phenotype (multiple codes are allowed to assign). Phenotype field used: f.41204.0.0-434. For estimation of SNP heritability, sample prevalence was used as population prevalence.;Diagnoses - secondary ICD10: Z86 Personal history of certain other diseases	2.54e-06
CL-0000127	astrocyte	UKB phenotype field: 23099 (f.23099.0.0). Analysis type: linear.;Impedance measures - Body fat percentage	3.68e-10			CL-0000127	astrocyte	UKB phenotype field: 41204 (41204_Z88). Analysis type: logistic. Multi code phenotype (multiple codes are allowed to assign). Phenotype field used: f.41204.0.0-434. For estimation of SNP heritability, sample prevalence was used as population prevalence.;Diagnoses - secondary ICD10: Z88 Allergy status to drug/meds/biol subst	4.28e-07
CL-0000127	astrocyte	UKB phenotype field: 23100 (f.23100.0.0). Analysis type: linear.;Impedance measures - Whole body fat mass	1.23e-07			CL-0000127	astrocyte	UKB phenotype field: 20403 (f.20403.0.0). Analysis type: linear.;Amount of alcohol drunk on a typical drinking day	3.27e-72
CL-0000127	astrocyte	UKB phenotype field: 23101 (f.23101.0.0). Analysis type: linear.;Impedance measures - Whole body fat-free mass	6.44e-16			CL-0000127	astrocyte	UKB phenotype field: 20416 (f.20416.0.0). Analysis type: linear.;Frequency of consuming six or more units of alcohol	6.26e-73
CL-0000127	astrocyte	UKB phenotype field: 23102 (f.23102.0.0). Analysis type: linear.;Impedance measures - Whole body water mass	4.29e-17			CL-0000127	astrocyte	UKB phenotype field: 20519 (f.20519.0.0). Analysis type: linear.;Depression - Recent feelings of tiredness or low enery	1.56e-08
CL-0000127	astrocyte	UKB phenotype field: 23105 (f.23105.0.0). Analysis type: linear.;Impedance measures - Basal metabolic rate	6.07e-16			CL-0000134	mesenchymal stem cell	EFO_0000095;chronic lymphocytic leukemia	1.24e-13
CL-0000127	astrocyte	UKB phenotype field: 23106 (f.23106.0.0). Analysis type: linear.;Impedance measures - Impedance of whole body	2.39e-21			CL-0000134	mesenchymal stem cell	EFO_0000174;Ewing sarcoma	3.09e-05
CL-0000127	astrocyte	UKB phenotype field: 23107 (f.23107.0.0). Analysis type: linear.;Impedance measures - Impedance of leg (right)	3.52e-07			CL-0000134	mesenchymal stem cell	EFO_0000289;bipolar disorder	9.21e-104
CL-0000127	astrocyte	UKB phenotype field: 23108 (f.23108.0.0). Analysis type: linear.;Impedance measures - Impedance of leg (left)	0.000553115			CL-0000134	mesenchymal stem cell	EFO_0000311;obsolete_cancer	2.23e-200
CL-0000127	astrocyte	UKB phenotype field: 23109 (f.23109.0.0). Analysis type: linear.;Impedance measures - Impedance of arm (right)	4.05e-15			CL-0000134	mesenchymal stem cell	EFO_0000341;chronic obstructive pulmonary disease	2.79e-132
CL-0000127	astrocyte	UKB phenotype field: 23110 (f.23110.0.0). Analysis type: linear.;Impedance measures - Impedance of arm (left)	2.88e-07			CL-0000134	mesenchymal stem cell	EFO_0000403;diffuse large B-cell lymphoma	6.91e-28
CL-0000127	astrocyte	UKB phenotype field: 23113 (f.23113.0.0). Analysis type: linear.;Impedance measures - Leg fat-free mass (right)	2.19e-13			CL-0000134	mesenchymal stem cell	EFO_0000538;hypertrophic cardiomyopathy	6.4e-13
CL-0000127	astrocyte	UKB phenotype field: 23114 (f.23114.0.0). Analysis type: linear.;Impedance measures - Leg predicted mass (right)	2.43e-14			CL-0000134	mesenchymal stem cell	EFO_0000540;immune system disease	1.6e-19
CL-0000127	astrocyte	UKB phenotype field: 23116 (f.23116.0.0). Analysis type: linear.;Impedance measures - Leg fat mass (left)	0.000327899			CL-0000134	mesenchymal stem cell	EFO_0000571;lung adenocarcinoma	1.79e-10
CL-0000127	astrocyte	UKB phenotype field: 23117 (f.23117.0.0). Analysis type: linear.;Impedance measures - Leg fat-free mass (left)	1.61e-13			CL-0000134	mesenchymal stem cell	EFO_0000676;psoriasis	3.07e-08
CL-0000127	astrocyte	UKB phenotype field: 23118 (f.23118.0.0). Analysis type: linear.;Impedance measures - Leg predicted mass (left)	3.99e-13			CL-0000134	mesenchymal stem cell	EFO_0000685;rheumatoid arthritis	2.31e-13
CL-0000127	astrocyte	UKB phenotype field: 23119 (f.23119.0.0). Analysis type: linear.;Impedance measures - Arm fat percentage (right)	2.64e-07			CL-0000134	mesenchymal stem cell	EFO_0000685;EFO_0006527;EFO_0009459;rheumatoid arthritis;ACPA-positive rheumatoid arthritis	0.000416084
CL-0000127	astrocyte	UKB phenotype field: 23120 (f.23120.0.0). Analysis type: linear.;Impedance measures - Arm fat mass (right)	1.64e-05			CL-0000134	mesenchymal stem cell	EFO_0000717;systemic scleroderma	1.2e-10
CL-0000127	astrocyte	UKB phenotype field: 23121 (f.23121.0.0). Analysis type: linear.;Impedance measures - Arm fat-free mass (right)	5.34e-17			CL-0000134	mesenchymal stem cell	EFO_0000717;EFO_0002690;systemic scleroderma;systemic lupus erythematosus	1.03e-05
CL-0000127	astrocyte	UKB phenotype field: 23122 (f.23122.0.0). Analysis type: linear.;Impedance measures - Arm predicted mass (right)	1.03e-15			CL-0000134	mesenchymal stem cell	EFO_0000729;ulcerative colitis	3.95e-19
CL-0000127	astrocyte	UKB phenotype field: 23123 (f.23123.0.0). Analysis type: linear.;Impedance measures - Arm fat percentage (left)	2.38e-08			CL-0000134	mesenchymal stem cell	EFO_0000783;myositis	1.07e-21
CL-0000127	astrocyte	UKB phenotype field: 23124 (f.23124.0.0). Analysis type: linear.;Impedance measures - Arm fat mass (left)	1.99e-06			CL-0000134	mesenchymal stem cell	EFO_0001060;celiac disease	7.04e-05
CL-0000127	astrocyte	UKB phenotype field: 23125 (f.23125.0.0). Analysis type: linear.;Impedance measures - Arm fat-free mass (left)	7.18e-09			CL-0000134	mesenchymal stem cell	EFO_0001065;endometriosis	0.000337057
CL-0000127	astrocyte	UKB phenotype field: 23126 (f.23126.0.0). Analysis type: linear.;Impedance measures - Arm predicted mass (left)	2.84e-10			CL-0000134	mesenchymal stem cell	EFO_0001358;post-traumatic stress disorder	3.58e-159
CL-0000127	astrocyte	UKB phenotype field: 23127 (f.23127.0.0). Analysis type: linear.;Impedance measures - Trunk fat percentage	6.63e-12			CL-0000134	mesenchymal stem cell	EFO_0002916;esophageal carcinoma	1.29e-06
CL-0000127	astrocyte	UKB phenotype field: 23128 (f.23128.0.0). Analysis type: linear.;Impedance measures - Trunk fat mass	1.52e-10			CL-0000134	mesenchymal stem cell	EFO_0003106;pneumonia	5.96e-10
CL-0000127	astrocyte	UKB phenotype field: 23129 (f.23129.0.0). Analysis type: linear.;Impedance measures - Trunk fat-free mass	4.4e-22			CL-0000134	mesenchymal stem cell	EFO_0003778;psoriatic arthritis	5.08e-05
CL-0000127	astrocyte	UKB phenotype field: 23130 (f.23130.0.0). Analysis type: linear.;Impedance measures - Trunk predicted mass	1.13e-21			CL-0000134	mesenchymal stem cell	EFO_0003780;Behcet's syndrome	1.71e-07
CL-0000127	astrocyte	UKB phenotype field: 1468 (1468_4). Analysis type: logistic. Multi code phenotype. Replace 5 to 0 (Other, always control) For estimation of SNP heritability, sample prevalence was used as population prevalence.;Cereal type: Muesli	0.000653499			CL-0000134	mesenchymal stem cell	EFO_0003888;EFO_0003756;EFO_0004337;attention deficit hyperactivity disorder;autism spectrum disorder	8.86e-70
CL-0000127	astrocyte	UKB phenotype field: 1747 (1747_1). Analysis type: logistic. Multi code phenotype. For estimation of SNP heritability, sample prevalence was used as population prevalence.;Hair colour (natural, before greying): Blonde	1.02e-25			CL-0000134	mesenchymal stem cell	EFO_0003898;ankylosing spondylitis	3.4e-11
CL-0000127	astrocyte	UKB phenotype field: 1747 (1747_2). Analysis type: logistic. Multi code phenotype. For estimation of SNP heritability, sample prevalence was used as population prevalence.;Hair colour (natural, before greying): Red	3.75e-12			CL-0000134	mesenchymal stem cell	EFO_0003898;EFO_0000676;EFO_0000729;EFO_0000384;EFO_0004268;ankylosing spondylitis;psoriasis;ulcerative colitis;Crohn's disease;sclerosing cholangitis	1.35e-08
CL-0000127	astrocyte	UKB phenotype field: 1747 (1747_3). Analysis type: logistic. Multi code phenotype. For estimation of SNP heritability, sample prevalence was used as population prevalence.;Hair colour (natural, before greying): Light brown	2.28e-15			CL-0000134	mesenchymal stem cell	EFO_0003949;eye color	6.65e-237
CL-0000127	astrocyte	UKB phenotype field: 1747 (1747_4). Analysis type: logistic. Multi code phenotype. For estimation of SNP heritability, sample prevalence was used as population prevalence.;Hair colour (natural, before greying): Dark brown	1.16e-48			CL-0000134	mesenchymal stem cell	EFO_0004191;androgenetic alopecia	2.03e-65
CL-0000127	astrocyte	UKB phenotype field: 1747 (1747_5). Analysis type: logistic. Multi code phenotype. For estimation of SNP heritability, sample prevalence was used as population prevalence.;Hair colour (natural, before greying): Black	5.57e-22			CL-0000134	mesenchymal stem cell	EFO_0004194;IGA glomerulonephritis	6.66e-06
CL-0000127	astrocyte	UKB phenotype field: 6150 (6150_4). Analysis type: logistic. Multi code phenotype (multiple answers are allowed). Phenotype field used: Phenotype field used: f.6150.0.0-3. Replace -7 to 0 (None of the above, always control). Population prevalence: 0.408 (WHO High blood pressure global and regional overview, average of women and men in european region (www.searo.who.int/entity/world_health_day/lea…	6.89e-09			CL-0000134	mesenchymal stem cell	EFO_0004209;hypospadias	2.18e-05
CL-0000127	astrocyte	UKB phenotype field: 6152 (6152_8). Analysis type: logistic. Multi code phenotype (multiple answers are allowed). Phenotype field used: Phenotype field used: f.6152.0.0-4. Replace -7 to 0 (None of the above, always control). Population prevalence: 0.043 (PMID: 24162900).;Asthma	5.04e-21			CL-0000134	mesenchymal stem cell	EFO_0004229;Dupuytren Contracture	0.000147695
CL-0000127	astrocyte	UKB phenotype field: 6152 (6152_9). Analysis type: logistic. Multi code phenotype (multiple answers are allowed). Phenotype field used: Phenotype field used: f.6152.0.0-4. Replace -7 to 0 (None of the above, always control). Population prevalence: 0.244 (PMID: 15139568).;Hayfever, allergic rhinitis or eczema	5.97e-06			CL-0000134	mesenchymal stem cell	EFO_0004253;nephrolithiasis	8.33e-06
CL-0000127	astrocyte	UKB phenotype field: 6159 (6159_1). Analysis type: logistic. Multi code phenotype (multiple answers are allowed). Phenotype field used: Phenotype field used: f.6159.0.0-6. Replace -7 to 0 (None of the above, always control). For estimation of SNP heritability, sample prevalence was used as population prevalence.;Pain type(s) experienced in last month: Headache	3.1e-09			CL-0000134	mesenchymal stem cell	EFO_0004254;membranous glomerulonephritis	1.78e-20
CL-0000127	astrocyte	UKB phenotype field: 20107 (20107_3). Analysis type: logistic. Multi code phenotype (multiple answers are allowed). Phenotype field used: f.20107.0.0-9. Replace -17 and -27 to 0 (None of the above, always control). For estimation of SNP heritability, sample prevalence was used as population prevalence.;Illnesses of father: Lung cancer	7.13e-07			CL-0000134	mesenchymal stem cell	EFO_0004268;sclerosing cholangitis	8.61e-16
CL-0000127	astrocyte	UKB phenotype field: 20107 (20107_13). Analysis type: logistic. Multi code phenotype (multiple answers are allowed). Phenotype field used: f.20107.0.0-9. Replace -17 and -27 to 0 (None of the above, always control). For estimation of SNP heritability, sample prevalence was used as population prevalence.;Illnesses of father: Prostate cancer	1.85e-06			CL-0000134	mesenchymal stem cell	EFO_0004304;blood sedimentation	0.000561517
CL-0000127	astrocyte	UKB phenotype field: 20110 (20110_9). Analysis type: logistic. Multi code phenotype (multiple answers are allowed). Phenotype field used: f.20110.0.0-10. Replace -17 and -27 to 0 (None of the above, always control). For estimation of SNP heritability, sample prevalence was used as population prevalence.;Illnesses of mother: Diabetes	1.62e-08			CL-0000134	mesenchymal stem cell	EFO_0004310;partial thromboplastin time	0.000655833
CL-0000127	astrocyte	UKB phenotype field: 40006 (40006_C44). Analysis type: logistic. Multi code phenotype (multiple codes are allowed to assign). Phenotype field used: f.40006.0-31.0. For estimation of SNP heritability, sample prevalence was used as population prevalence.;Cancer register - Type of cancer: ICD10: C44 Other and unspecified malignant neoplasm of skin	6.05e-05			CL-0000134	mesenchymal stem cell	EFO_0004311;heart function measurement	2.67e-05
CL-0000127	astrocyte	UKB phenotype field: 40006 (40006_C50). Analysis type: logistic. Multi code phenotype (multiple codes are allowed to assign). Phenotype field used: f.40006.0-31.0. For estimation of SNP heritability, sample prevalence was used as population prevalence.;Cancer register - Type of cancer: ICD10: C50 Malignant neoplasm of breast	7.46e-05			CL-0000134	mesenchymal stem cell	EFO_0004337;intelligence	6.88e-29
CL-0000127	astrocyte	UKB phenotype field: 41202 (41202_M17). Analysis type: logistic. Multi code phenotype (multiple codes are allowed to assign). Phenotype field used: f.41202.0.0-379. For estimation of SNP heritability, sample prevalence was used as population prevalence.;Diagnoses - main ICD10: M17 Osteoarthritis of knee	1.29e-21			CL-0000134	mesenchymal stem cell	EFO_0004340;body mass index	1.01e-05
CL-0000127	astrocyte	UKB phenotype field: 41204 (41204_I48). Analysis type: logistic. Multi code phenotype (multiple codes are allowed to assign). Phenotype field used: f.41204.0.0-434. Population prevalence: 0.025 (Public health england (https://www.gov.uk/government/publications/atrial-fibrillation-prevalence-estimates-for-local-populations)).;Diagnoses - secondary ICD10: I48 Atrial fibrillation and flutter	0.000439578			CL-0000134	mesenchymal stem cell	EFO_0004348;hematocrit	1.36e-199
CL-0000134	mesenchymal stem cell	EFO_0000094;B-cell acute lymphoblastic leukemia	6.44e-06			CL-0000134	mesenchymal stem cell	EFO_0004458;EFO_0004612;C-reactive protein measurement;high density lipoprotein cholesterol measurement	7.02e-07
CL-0000134	mesenchymal stem cell	EFO_0000183;Hodgkins lymphoma	6.92e-05			CL-0000134	mesenchymal stem cell	EFO_0004464;brain measurement	7.89e-38
CL-0000134	mesenchymal stem cell	EFO_0000195;metabolic syndrome	2.03e-12			CL-0000134	mesenchymal stem cell	EFO_0004465;EFO_0004469;EFO_0004466;fasting blood glucose measurement;HOMA-B;fasting blood insulin measurement	0.000778048
CL-0000134	mesenchymal stem cell	EFO_0000274;atopic eczema	0.000829269			CL-0000134	mesenchymal stem cell	EFO_0004509;hemoglobin measurement	5e-86
CL-0000134	mesenchymal stem cell	EFO_0000275;atrial fibrillation	1.63e-11			CL-0000134	mesenchymal stem cell	EFO_0004526;mean corpuscular volume	3.29e-63
CL-0000134	mesenchymal stem cell	EFO_0000305;breast carcinoma	2.61e-23			CL-0000134	mesenchymal stem cell	EFO_0004527;mean corpuscular hemoglobin	7.64e-15
CL-0000134	mesenchymal stem cell	EFO_0000311;obsolete_cancer	4.73e-09			CL-0000134	mesenchymal stem cell	EFO_0004531;urate measurement	5.94e-30
CL-0000134	mesenchymal stem cell	EFO_0000341;chronic obstructive pulmonary disease	4.86e-19			CL-0000134	mesenchymal stem cell	EFO_0004533;alkaline phosphatase measurement	1.55e-53
CL-0000134	mesenchymal stem cell	EFO_0000389;cutaneous melanoma	6.97e-07			CL-0000134	mesenchymal stem cell	EFO_0004575;e-selectin measurement	9.49e-72
CL-0000134	mesenchymal stem cell	EFO_0000516;obsolete_glaucoma	9.84e-07			CL-0000134	mesenchymal stem cell	EFO_0004584;mean platelet volume	2.17e-39
CL-0000134	mesenchymal stem cell	EFO_0000537;hypertension	2.66e-06			CL-0000134	mesenchymal stem cell	EFO_0004587;lymphocyte count	1.46e-15
CL-0000134	mesenchymal stem cell	EFO_0000571;lung adenocarcinoma	7.57e-05			CL-0000134	mesenchymal stem cell	EFO_0004617;cystatin C measurement	8.27e-06
CL-0000134	mesenchymal stem cell	EFO_0000612;myocardial infarction	3.3e-33			CL-0000134	mesenchymal stem cell	EFO_0004617;EFO_0005672;cystatin C measurement;acute coronary syndrome	0.000473721
CL-0000134	mesenchymal stem cell	EFO_0000676;psoriasis	8.52e-05			CL-0000134	mesenchymal stem cell	EFO_0004630;factor VIII measurement	0.000789723
CL-0000134	mesenchymal stem cell	EFO_0000676;MONDO_0005148;psoriasis;type 2 diabetes mellitus	8.77e-06			CL-0000134	mesenchymal stem cell	EFO_0004634;coagulation factor measurement	0.000239319
CL-0000134	mesenchymal stem cell	EFO_0000685;rheumatoid arthritis	0.000151878			CL-0000134	mesenchymal stem cell	EFO_0004696;sex hormone-binding globulin measurement	2.1e-19
CL-0000134	mesenchymal stem cell	EFO_0000685;EFO_0002690;rheumatoid arthritis;systemic lupus erythematosus	6.07e-08			CL-0000134	mesenchymal stem cell	EFO_0004707;infantile hypertrophic pyloric stenosis	1.04e-07
CL-0000134	mesenchymal stem cell	EFO_0000685;EFO_0009459;EFO_0007791;rheumatoid arthritis;ACPA-positive rheumatoid arthritis	1.94e-06			CL-0000134	mesenchymal stem cell	EFO_0004741;blood urea nitrogen measurement	0.000920849
CL-0000134	mesenchymal stem cell	EFO_0000699;Sjogren syndrome	6.28e-05			CL-0000134	mesenchymal stem cell	EFO_0004752;parathyroid hormone measurement	6.77e-10
CL-0000134	mesenchymal stem cell	EFO_0000717;systemic scleroderma	1.24e-07			CL-0000134	mesenchymal stem cell	EFO_0004840;EFO_0004346;cortical thickness	8.18e-33
CL-0000134	mesenchymal stem cell	EFO_0000717;EFO_0002690;systemic scleroderma;systemic lupus erythematosus	0.000182144			CL-0000134	mesenchymal stem cell	EFO_0004841;digit length ratio	4.11e-07
CL-0000134	mesenchymal stem cell	EFO_0000729;ulcerative colitis	4.24e-12			CL-0000134	mesenchymal stem cell	EFO_0004842;eosinophil count	2.77e-126
CL-0000134	mesenchymal stem cell	EFO_0000731;uterine fibroid	0.000493726			CL-0000134	mesenchymal stem cell	EFO_0004847;EFO_0005670;age at onset;smoking initiation	2.94e-05
CL-0000134	mesenchymal stem cell	EFO_0001060;celiac disease	0.000125789			CL-0000134	mesenchymal stem cell	EFO_0004884;breast size	1.58e-14
CL-0000134	mesenchymal stem cell	EFO_0001061;cervical carcinoma	4.74e-06			CL-0000134	mesenchymal stem cell	EFO_0004886;intracranial volume measurement	8.97e-268
CL-0000134	mesenchymal stem cell	EFO_0001065;endometriosis	2.15e-13			CL-0000134	mesenchymal stem cell	EFO_0004908;testosterone measurement	8.42e-99
CL-0000134	mesenchymal stem cell	EFO_0001071;lung carcinoma	3.23e-05			CL-0000134	mesenchymal stem cell	EFO_0005035;EFO_0006930;hippocampal volume;brain volume measurement	2.17e-248
CL-0000134	mesenchymal stem cell	EFO_0001071;EFO_1000650;EFO_0005842;EFO_1001515;EFO_0001663;EFO_1001516;EFO_0000305;EFO_0001075;EFO_0000571;EFO_0000708;diverse cancers	0.000131872			CL-0000134	mesenchymal stem cell	EFO_0005110;fatty acid measurement	9.55e-06
CL-0000134	mesenchymal stem cell	EFO_0001645;coronary artery disease	3.59e-49			CL-0000134	mesenchymal stem cell	EFO_0005192;red blood cell distribution width	1.32e-117
CL-0000134	mesenchymal stem cell	EFO_0001663;prostate carcinoma	4.11e-07			CL-0000134	mesenchymal stem cell	EFO_0005271;sleep duration	1.15e-132
CL-0000134	mesenchymal stem cell	EFO_0001663;MONDO_0005148;prostate carcinoma;type 2 diabetes mellitus	1.23e-05			CL-0000134	mesenchymal stem cell	EFO_0005666;thyroid peroxidase antibody measurement	0.000838668
CL-0000134	mesenchymal stem cell	EFO_0002618;pancreatic carcinoma	0.000105305			CL-0000134	mesenchymal stem cell	EFO_0005670;smoking initiation	2.65e-96
CL-0000134	mesenchymal stem cell	EFO_0002690;systemic lupus erythematosus	1.12e-05			CL-0000134	mesenchymal stem cell	EFO_0005674;white matter microstructure measurement	4.21e-115
CL-0000134	mesenchymal stem cell	EFO_0002916;esophageal carcinoma	0.000210337			CL-0000134	mesenchymal stem cell	EFO_0005680;omega-6 polyunsaturated fatty acid measurement	5.75e-219
CL-0000134	mesenchymal stem cell	EFO_0003095;non-alcoholic fatty liver disease	0.000319048			CL-0000134	mesenchymal stem cell	EFO_0005842;colorectal cancer	0.000613983
CL-0000134	mesenchymal stem cell	EFO_0003144;heart failure	1.55e-17			CL-0000134	mesenchymal stem cell	EFO_0006502;mammographic density percentage	2.81e-08
CL-0000134	mesenchymal stem cell	EFO_0003756;MONDO_0005090;autism spectrum disorder;schizophrenia	4.36e-07			CL-0000134	mesenchymal stem cell	EFO_0006527;smoking status measurement	9.24e-09
CL-0000134	mesenchymal stem cell	EFO_0003767;inflammatory bowel disease	5.93e-30			CL-0000134	mesenchymal stem cell	EFO_0006527;EFO_0006335;systolic blood pressure	1.11e-08
CL-0000134	mesenchymal stem cell	EFO_0003778;psoriatic arthritis	5.13e-07			CL-0000134	mesenchymal stem cell	EFO_0006781;EFO_0010091;coffee consumption measurement, tea consumption measurement	1.81e-06
CL-0000134	mesenchymal stem cell	EFO_0003870;brain aneurysm	3.55e-09			CL-0000134	mesenchymal stem cell	EFO_0006782;cups of coffee per day measurement	0.000337875
CL-0000134	mesenchymal stem cell	EFO_0003884;chronic kidney disease	1.01e-15			CL-0000134	mesenchymal stem cell	EFO_0006812;MONDO_0005147;autoimmune thyroid disease;type 1 diabetes mellitus	1.38e-06
CL-0000134	mesenchymal stem cell	EFO_0003892;EFO_0004314;pulmonary function measurement;forced expiratory volume	8.7e-07			CL-0000134	mesenchymal stem cell	EFO_0006812;Orphanet_1572;MONDO_0005147;EFO_0003898;EFO_0000676;EFO_0001060;EFO_0002690;EFO_0000729;EFO_0000384;EFO_0005140;EFO_0002609;autoimmune disorders	1.13e-09
CL-0000134	mesenchymal stem cell	EFO_0003892;EFO_0005671;EFO_0004713;pulmonary function measurement;FEV/FEC ratio	4.29e-05			CL-0000134	mesenchymal stem cell	EFO_0006930;brain volume measurement	6.55e-55
CL-0000134	mesenchymal stem cell	EFO_0003894;acne	1.38e-13			CL-0000134	mesenchymal stem cell	EFO_0006935;thalamus volume	2.54e-203
CL-0000134	mesenchymal stem cell	EFO_0003898;EFO_0000676;EFO_0000729;EFO_0000384;EFO_0004268;ankylosing spondylitis;psoriasis;ulcerative colitis;Crohn's disease;sclerosing cholangitis	3.5e-31			CL-0000134	mesenchymal stem cell	EFO_0006941;grip strength measurement	2.21e-118
CL-0000134	mesenchymal stem cell	EFO_0003912;ankle brachial index	2.52e-06			CL-0000134	mesenchymal stem cell	EFO_0007118;sitting height ratio	0.000585975
CL-0000134	mesenchymal stem cell	EFO_0003918;obstructive sleep apnea	0.000879213			CL-0000134	mesenchymal stem cell	EFO_0007527;tropical spastic paraparesis	7.31e-10
CL-0000134	mesenchymal stem cell	EFO_0003923;bone density	3.29e-14			CL-0000134	mesenchymal stem cell	EFO_0007660;neuroticism measurement	8.77e-29
CL-0000134	mesenchymal stem cell	EFO_0003924;hair color	4.42e-23			CL-0000134	mesenchymal stem cell	EFO_0007744;Orphanet_586;lung disease severity measurement	0.000222251
CL-0000134	mesenchymal stem cell	EFO_0004190;open-angle glaucoma	2.28e-15			CL-0000134	mesenchymal stem cell	EFO_0007778;urinary albumin to creatinine ratio	5.71e-05
CL-0000134	mesenchymal stem cell	EFO_0004208;Vitiligo	1e-31			CL-0000134	mesenchymal stem cell	EFO_0007785;femoral neck bone mineral density	0.000690697
CL-0000134	mesenchymal stem cell	EFO_0004214;Abdominal Aortic Aneurysm	3.72e-11			CL-0000134	mesenchymal stem cell	EFO_0007794;nicotine metabolite ratio	0.00011261
CL-0000134	mesenchymal stem cell	EFO_0004261;osteitis deformans	1.14e-05			CL-0000134	mesenchymal stem cell	EFO_0007824;hair shape measurement	1.06e-08
CL-0000134	mesenchymal stem cell	EFO_0004265;peripheral arterial disease	6.99e-06			CL-0000134	mesenchymal stem cell	EFO_0007835;alcohol dependence measurement	6.16e-251
CL-0000134	mesenchymal stem cell	EFO_0004265;EFO_0007908;peripheral arterial disease;traffic air pollution measurement	1.3e-06			CL-0000134	mesenchymal stem cell	EFO_0007865;loneliness measurement	3.37e-112
CL-0000134	mesenchymal stem cell	EFO_0004273;scoliosis	0.00079839			CL-0000134	mesenchymal stem cell	EFO_0007872;caffeine metabolite measurement	1.09e-08
CL-0000134	mesenchymal stem cell	EFO_0004274;gout	4.11e-08			CL-0000134	mesenchymal stem cell	EFO_0007878;alcohol consumption measurement	4.39e-98
CL-0000134	mesenchymal stem cell	EFO_0004282;thoracic aortic aneurysm	1.42e-15			CL-0000134	mesenchymal stem cell	EFO_0007924;tonsillectomy risk measurement	1.35e-16
CL-0000134	mesenchymal stem cell	EFO_0004282;EFO_0004214;EFO_0003870;thoracic aortic aneurysm;Abdominal Aortic Aneurysm;brain aneurysm	1.25e-10			CL-0000134	mesenchymal stem cell	EFO_0007937;blood protein measurement	4.81e-53
CL-0000134	mesenchymal stem cell	EFO_0004284;upper aerodigestive tract neoplasm	9.23e-08			CL-0000134	mesenchymal stem cell	EFO_0007970;estrone measurement	4.02e-11
CL-0000134	mesenchymal stem cell	EFO_0004298;cardiovascular measurement	1.2e-05			CL-0000134	mesenchymal stem cell	EFO_0007975;gondoic acid measurement	1.22e-07
CL-0000134	mesenchymal stem cell	EFO_0004300;EFO_0009762;EFO_0007796;longevity;healthspan;parental longevity	5.52e-07			CL-0000134	mesenchymal stem cell	EFO_0008002;physical activity measurement	3.54e-145
CL-0000134	mesenchymal stem cell	EFO_0004309;platelet count	5.57e-17			CL-0000134	mesenchymal stem cell	EFO_0008259;phospholipase A2, membrane associated measurement	4.92e-05
CL-0000134	mesenchymal stem cell	EFO_0004312;vital capacity	2.42e-16			CL-0000134	mesenchymal stem cell	EFO_0008328;chronotype measurement	8.52e-06
CL-0000134	mesenchymal stem cell	EFO_0004314;forced expiratory volume	1.06e-50			CL-0000134	mesenchymal stem cell	EFO_0008341;snoring measurement	2.03e-254
CL-0000134	mesenchymal stem cell	EFO_0004321;attempted suicide	0.000683751			CL-0000134	mesenchymal stem cell	EFO_0008354;EFO_0004784;cognitive function measurement, self reported educational attainment	7.81e-78
CL-0000134	mesenchymal stem cell	EFO_0004327;electrocardiography	3.59e-24			CL-0000134	mesenchymal stem cell	EFO_0008375;macula measurement	1.86e-173
CL-0000134	mesenchymal stem cell	EFO_0004337;intelligence	1.63e-06			CL-0000134	mesenchymal stem cell	EFO_0008447;neutrophil-to-lymphocyte ratio	1.92e-65
CL-0000134	mesenchymal stem cell	EFO_0004339;body height	8.21e-65			CL-0000134	mesenchymal stem cell	EFO_0008464;EFO_0004307;glucose-dependent insulinotropic peptide measurement;glucose tolerance test	5.1e-07
CL-0000134	mesenchymal stem cell	EFO_0004340;body mass index	9.09e-30			CL-0000134	mesenchymal stem cell	EFO_0008579;risk-taking behaviour	3.25e-18
CL-0000134	mesenchymal stem cell	EFO_0004340;EFO_0004465;body mass index;fasting blood glucose measurement	9.02e-12			CL-0000134	mesenchymal stem cell	EFO_0008596;EFO_0008317;EFO_0004529;chylomicron measurement;very low density lipoprotein cholesterol measurement;lipid measurement	2.01e-50
CL-0000134	mesenchymal stem cell	EFO_0004341;body fat distribution	6.04e-06			CL-0000134	mesenchymal stem cell	EFO_0009048;Intrahepatic cholestasis of pregnancy	6.91e-09
CL-0000134	mesenchymal stem cell	EFO_0004343;waist-hip ratio	1.34e-41			CL-0000134	mesenchymal stem cell	EFO_0009101;age at first birth measurement	2.29e-48
CL-0000134	mesenchymal stem cell	EFO_0004344;birth weight	4.23e-26			CL-0000134	mesenchymal stem cell	EFO_0009180;rosacea severity measurement	1.55e-14
CL-0000134	mesenchymal stem cell	EFO_0004345;corneal topography	9.25e-10			CL-0000134	mesenchymal stem cell	EFO_0009185;heart rate response to recovery post exercise	0.000116625
CL-0000134	mesenchymal stem cell	EFO_0004351;EFO_0000341;resting heart rate;chronic obstructive pulmonary disease	9.89e-10			CL-0000134	mesenchymal stem cell	EFO_0009270;heel bone mineral density	1.62e-21
CL-0000134	mesenchymal stem cell	EFO_0004458;C-reactive protein measurement	5.09e-08			CL-0000134	mesenchymal stem cell	EFO_0009332;executive function measurement	0.000671855
CL-0000134	mesenchymal stem cell	EFO_0004458;EFO_0004612;C-reactive protein measurement;high density lipoprotein cholesterol measurement	1.03e-13			CL-0000134	mesenchymal stem cell	EFO_0009381;fibroblast growth factor 23 measurement	0.000261485
CL-0000134	mesenchymal stem cell	EFO_0004462;PR interval	2.07e-14			CL-0000134	mesenchymal stem cell	EFO_0009458;EFO_0007645;alcohol use disorder measurement	9.37e-257
CL-0000134	mesenchymal stem cell	EFO_0004464;brain measurement	5.69e-33			CL-0000134	mesenchymal stem cell	EFO_0009587;anhedonia measurement	3.89e-13
CL-0000134	mesenchymal stem cell	EFO_0004468;glucose measurement	4.3e-11			CL-0000134	mesenchymal stem cell	EFO_0009595;guilt measurement	1.21e-28
CL-0000134	mesenchymal stem cell	EFO_0004509;hemoglobin measurement	2.14e-17			CL-0000134	mesenchymal stem cell	EFO_0009695;household income	5.79e-95
CL-0000134	mesenchymal stem cell	EFO_0004526;mean corpuscular volume	7.8e-23			CL-0000134	mesenchymal stem cell	EFO_0009700;visual perception measurement	1.19e-43
CL-0000134	mesenchymal stem cell	EFO_0004528;mean corpuscular hemoglobin concentration	1.72e-06			CL-0000134	mesenchymal stem cell	EFO_0009783;carotid atherosclerosis	0.000222251
CL-0000134	mesenchymal stem cell	EFO_0004530;triglyceride measurement	6.84e-40			CL-0000134	mesenchymal stem cell	EFO_0009855;frontal fibrosing alopecia	1.15e-05
CL-0000134	mesenchymal stem cell	EFO_0004530;EFO_0007878;triglyceride measurement	0.000331522			CL-0000134	mesenchymal stem cell	EFO_0009902;handedness	1.68e-231
CL-0000134	mesenchymal stem cell	EFO_0004531;urate measurement	1.1e-59			CL-0000134	mesenchymal stem cell	EFO_0010056;liver iron measurement	0.000513725
CL-0000134	mesenchymal stem cell	EFO_0004533;alkaline phosphatase measurement	4.11e-43			CL-0000134	mesenchymal stem cell	EFO_0010089;bitter beverage consumption measurement	4.5e-175
CL-0000134	mesenchymal stem cell	EFO_0004541;HbA1c measurement	1.71e-21			CL-0000134	mesenchymal stem cell	EFO_0010155;taste liking measurement	4.95e-53
CL-0000134	mesenchymal stem cell	EFO_0004556;EFO_0000769;antibody measurement;Epstein-Barr virus infection	4.4e-13			CL-0000134	mesenchymal stem cell	EFO_0010736;cortical surface area measurement	8.16e-05
CL-0000134	mesenchymal stem cell	EFO_0004573;chemerin measurement	3.5e-05			CL-0000134	mesenchymal stem cell	EFO_0020102;circulating alpha-Klotho measurement	0.000572315
CL-0000134	mesenchymal stem cell	EFO_0004574;total cholesterol measurement	7.18e-33			CL-0000134	mesenchymal stem cell	EFO_0020898;skeletal age	7.87e-12
CL-0000134	mesenchymal stem cell	EFO_0004574;EFO_0001645;total cholesterol measurement;coronary artery disease	5.81e-12			CL-0000134	mesenchymal stem cell	EFO_0020977;occupational attainment	2.08e-229
CL-0000134	mesenchymal stem cell	EFO_0004574;EFO_0004530;EFO_0004611;EFO_0004612;cholesterol measurement	4.86e-17			CL-0000134	mesenchymal stem cell	EFO_0021537;transferrin glycosylation measurement	3.53e-12
CL-0000134	mesenchymal stem cell	EFO_0004574;EFO_0006336;EFO_0004530;EFO_0006335;EFO_0004348;EFO_0007928;EFO_0004468;EFO_0004340;EFO_0004612;cholesterol measurement; BMI; other measurements	5.9e-05			CL-0000134	mesenchymal stem cell	EFO_0021774;D-Sucrose to 3-Indolepropionic acid ratio	4.84e-07
CL-0000134	mesenchymal stem cell	EFO_0004577;infant head circumference	8.13e-05			CL-0000134	mesenchymal stem cell	EFO_0021861;leucine-rich repeat transmembrane protein FLRT3 measurement	6.37e-27
CL-0000134	mesenchymal stem cell	EFO_0004582;EFO_0004532;liver enzyme measurement, serum gamma-glutamyl transferase measurement	0.000779379			CL-0000134	mesenchymal stem cell	EFO_1000630;marginal zone B-cell lymphoma	4.27e-31
CL-0000134	mesenchymal stem cell	EFO_0004584;mean platelet volume	8.13e-211			CL-0000134	mesenchymal stem cell	EFO_1001486;primary biliary cirrhosis	2.2e-199
CL-0000134	mesenchymal stem cell	EFO_0004587;lymphocyte count	0			CL-0000134	mesenchymal stem cell	EFO_1001490;late-onset myasthenia gravis	2.48e-17
CL-0000134	mesenchymal stem cell	EFO_0004611;low density lipoprotein cholesterol measurement	6.87e-53			CL-0000134	mesenchymal stem cell	EFO_1001857;Takayasu arteritis	4.79e-09
CL-0000134	mesenchymal stem cell	EFO_0004612;high density lipoprotein cholesterol measurement	9.04e-82			CL-0000134	mesenchymal stem cell	GO_0007568;aging	1.01e-10
CL-0000134	mesenchymal stem cell	EFO_0004614;apolipoprotein A 1 measurement	0.000891921			CL-0000134	mesenchymal stem cell	HP_0000202;Oral cleft	3.63e-05
CL-0000134	mesenchymal stem cell	EFO_0004623;fibrinogen measurement	6.1e-09			CL-0000134	mesenchymal stem cell	HP_0000539;Abnormality of refraction	7.36e-80
CL-0000134	mesenchymal stem cell	EFO_0004623;EFO_0001645;fibrinogen measurement;coronary artery disease	2.02e-15			CL-0000134	mesenchymal stem cell	HP_0002315;Headache	1.95e-210
CL-0000134	mesenchymal stem cell	EFO_0004632;nevus count	0.00018122			CL-0000134	mesenchymal stem cell	MONDO_0001134;EFO_0004918;essential hypertension;age at diagnosis	7.66e-206
CL-0000134	mesenchymal stem cell	EFO_0004632;EFO_0000389;cutaneous melanoma	6.79e-13			CL-0000134	mesenchymal stem cell	MONDO_0004892;refractive error	1.19e-11
CL-0000134	mesenchymal stem cell	EFO_0004641;white matter integrity	1.12e-05			CL-0000134	mesenchymal stem cell	MONDO_0004975;EFO_0004763;Alzheimer disease;p-tau measurement	1.38e-07
CL-0000134	mesenchymal stem cell	EFO_0004684;tumor necrosis factor-alpha measurement	0.000602024			CL-0000134	mesenchymal stem cell	MONDO_0005147;type 1 diabetes mellitus	1.93e-181
CL-0000134	mesenchymal stem cell	EFO_0004695;intraocular pressure measurement	2.69e-10			CL-0000134	mesenchymal stem cell	MONDO_0005178;osteoarthritis	4.37e-146
CL-0000134	mesenchymal stem cell	EFO_0004696;sex hormone-binding globulin measurement	1.99e-50			CL-0000134	mesenchymal stem cell	MONDO_0005180;Parkinson disease	3.67e-157
CL-0000134	mesenchymal stem cell	EFO_0004735;serum alanine aminotransferase measurement	4.19e-10			CL-0000134	mesenchymal stem cell	MONDO_0015263;Brugada syndrome	1.49e-07
CL-0000134	mesenchymal stem cell	EFO_0004747;protein measurement	4.43e-22			CL-0000134	mesenchymal stem cell	MONDO_0018309;Hirschsprung disease	0.000142509
CL-0000134	mesenchymal stem cell	EFO_0004748;thyroid stimulating hormone measurement	4.69e-17			CL-0000134	mesenchymal stem cell	MONDO_0024647;urolithiasis	0.000754923
CL-0000134	mesenchymal stem cell	EFO_0004771;visual cortical surface area measurement	4.22e-08			CL-0000134	mesenchymal stem cell	Orphanet_278;obsolete_corticobasal degeneration	5.95e-260
CL-0000134	mesenchymal stem cell	EFO_0004784;self reported educational attainment	5.13e-07			CL-0000134	mesenchymal stem cell	Orphanet_683;obsolete_progressive supranuclear palsy	2.18e-254
CL-0000134	mesenchymal stem cell	EFO_0004831;RR interval	1.68e-09			CL-0000134	mesenchymal stem cell	Orphanet_79364;obsolete_alopecia	5.68e-167
CL-0000134	mesenchymal stem cell	EFO_0004832;optic disc size measurement	2.55e-09			CL-0000134	mesenchymal stem cell	Orphanet_96346;obsolete_anorectal malformation	4.73e-06
CL-0000134	mesenchymal stem cell	EFO_0004838;calcium measurement	5.33e-18			CL-0000134	mesenchymal stem cell	UKB phenotype field: 50 (f.50.0.0). Analysis type: linear.;Standing height	2.3e-33
CL-0000134	mesenchymal stem cell	EFO_0004840;cortical thickness	3.22e-05			CL-0000134	mesenchymal stem cell	UKB phenotype field: 738 (f.738.0.0). Analysis type: linear.;Average total household income before tax	1.29e-182
CL-0000134	mesenchymal stem cell	EFO_0004840;EFO_0004346;cortical thickness	6.78e-21			CL-0000134	mesenchymal stem cell	UKB phenotype field: 1110 (f.1110.0.0). Analysis type: linear.;Length of mobile phone use	3.82e-06
CL-0000134	mesenchymal stem cell	EFO_0004872;inflammatory biomarker measurement	2.52e-16			CL-0000134	mesenchymal stem cell	UKB phenotype field: 1239 (f.1239.0.0). Analysis type: linear. Swap phenotype code 1 (Yes, on most or all days) and 2 (Only occasionally) to make phenotype linear.;Current tobacco smoking	1.44e-15
CL-0000134	mesenchymal stem cell	EFO_0004908;testosterone measurement	1.35e-08			CL-0000134	mesenchymal stem cell	UKB phenotype field: 1339 (f.1339.0.0). Analysis type: linear.;Non-oily fish intake	1.67e-15
CL-0000134	mesenchymal stem cell	EFO_0004909;dihydrotestosterone measurement	0.000468762			CL-0000134	mesenchymal stem cell	UKB phenotype field: 1349 (f.1349.0.0). Analysis type: linear.;Processed meat intake	0.000124428
CL-0000134	mesenchymal stem cell	EFO_0004918;MONDO_0002494;age at diagnosis;substance-related disorder	0.000321849			CL-0000134	mesenchymal stem cell	UKB phenotype field: 1389 (f.1389.0.0). Analysis type: linear.;Pork intake	4.97e-05
CL-0000134	mesenchymal stem cell	EFO_0004980;appendicular lean mass	2.88e-59			CL-0000134	mesenchymal stem cell	UKB phenotype field: 1498 (f.1498.0.0). Analysis type: linear.;Coffee intake	8.67e-25
CL-0000134	mesenchymal stem cell	EFO_0004995;lean body mass	1.47e-07			CL-0000134	mesenchymal stem cell	UKB phenotype field: 1558 (f.1558.0.0). Analysis type: linear. Reversed phenotype code (6 represents higher intake than 1).;Alcohol intake frequency	5.3e-190
CL-0000134	mesenchymal stem cell	EFO_0005055;QRS duration	3.31e-07			CL-0000134	mesenchymal stem cell	UKB phenotype field: 1578 (f.1578.0.0). Analysis type: linear.;Average weekly champagne plus white wine intake	3.73e-271
CL-0000134	mesenchymal stem cell	EFO_0005091;monocyte count	0			CL-0000134	mesenchymal stem cell	UKB phenotype field: 1697 (f.1697.0.0). Analysis type: linear. Swap 2 (taller) and 3 (about average);Comparative height size at age 10	3.78e-25
CL-0000134	mesenchymal stem cell	EFO_0005093;hip circumference	1.5e-21			CL-0000134	mesenchymal stem cell	UKB phenotype field: 1717 (f.1717.0.0). Analysis type: linear.;Skin colour	6.73e-67
CL-0000134	mesenchymal stem cell	EFO_0005095;PR segment	6.13e-14			CL-0000134	mesenchymal stem cell	UKB phenotype field: 1727 (f.1727.0.0). Analysis type: linear. Reversed phenotype code (the higher the easier to get tanned).;Ease of skin tanning	1.44e-52
CL-0000134	mesenchymal stem cell	EFO_0005192;red blood cell distribution width	4.43e-12			CL-0000134	mesenchymal stem cell	UKB phenotype field: 1757 (f.1757.0.0). Analysis type: linear. Swap 2 (older) 3 (aberage);Facial ageing	1.83e-06
CL-0000134	mesenchymal stem cell	EFO_0005208;glomerular filtration rate	1.73e-121			CL-0000134	mesenchymal stem cell	UKB phenotype field: 1873 (f.1873.0.0). Analysis type: linear.;Number of full brothers	9.51e-10
CL-0000134	mesenchymal stem cell	EFO_0005213;central corneal thickness	1.3e-05			CL-0000134	mesenchymal stem cell	UKB phenotype field: 2070 (f.2070.0.0). Analysis type: linear.;Frequency of tenseness / restlessness in last 2 weeks	4.84e-296
CL-0000134	mesenchymal stem cell	EFO_0005271;EFO_0004530;sleep duration;triglyceride measurement	7.5e-14			CL-0000134	mesenchymal stem cell	UKB phenotype field: 2227 (f.2227.0.0). Analysis type: logistic. Phenotype code contrast: 1 vs 0. Case label: Yes. Control label: No. For estimation of SNP heritability, sample prevalence was used as population prevalence.;Other eye problems	0.000141331
CL-0000134	mesenchymal stem cell	EFO_0005298;allergic sensitization measurement	9.71e-05			CL-0000134	mesenchymal stem cell	UKB phenotype field: 2237 (f.2237.0.0). Analysis type: linear.;Electronic device use - Plays computer games	3.55e-272
CL-0000134	mesenchymal stem cell	EFO_0005418;serum dimethylarginine measurement	2.6e-13			CL-0000134	mesenchymal stem cell	UKB phenotype field: 2257 (f.2257.0.0). Analysis type: logistic. Phenotype code contrast: 1 vs 0. Case label: Yes. Control label: No. For estimation of SNP heritability, sample prevalence was used as population prevalence.;Hearing difficulty/problems with background noise	1.4e-246
CL-0000134	mesenchymal stem cell	EFO_0005664;blood metabolite measurement	0.000842045			CL-0000134	mesenchymal stem cell	UKB phenotype field: 2267 (f.2267.0.0). Analysis type: linear. Remove 5 (do not go out in sunshine).;Use of sun/uv protection	2.6e-06
CL-0000134	mesenchymal stem cell	EFO_0005665;white matter hyperintensity measurement	8.91e-09			CL-0000134	mesenchymal stem cell	UKB phenotype field: 2375 (f.2375.0.0). Analysis type: linear.;Relative age of first facial hair (male)	1.59e-124
CL-0000134	mesenchymal stem cell	EFO_0005674;white matter microstructure measurement	3.43e-18			CL-0000134	mesenchymal stem cell	UKB phenotype field: 2385 (f.2385.0.0). Analysis type: linear.;Relative age voice broke (male)	5.88e-230
CL-0000134	mesenchymal stem cell	EFO_0005763;pulse pressure measurement	1.08e-102			CL-0000134	mesenchymal stem cell	UKB phenotype field: 2473 (f.2473.0.0). Analysis type: logistic. Phenotype code contrast: 1 vs 0. Case label: Yes. Control label: No. For estimation of SNP heritability, sample prevalence was used as population prevalence.;Other serious medical condition/disability (diagnosed by doctor)	1.74e-26
CL-0000134	mesenchymal stem cell	EFO_0005763;MONDO_0011847;pulse pressure measurement	1.98e-07			CL-0000134	mesenchymal stem cell	UKB phenotype field: 2644 (f.2644.0.0). Analysis type: logistic. Phenotype code contrast: 1 vs 0. Case label: Yes. Control label: No. For estimation of SNP heritability, sample prevalence was used as population prevalence.;Light smokers, at least 100 smokes in lifetime	0.000100147
CL-0000134	mesenchymal stem cell	EFO_0005842;colorectal cancer	2.94e-25			CL-0000134	mesenchymal stem cell	UKB phenotype field: 2744 (f.2744.0.0). Analysis type: linear.;Birth weight of first child (female)	0.000160044
CL-0000134	mesenchymal stem cell	EFO_0005842;EFO_0005406;colorectal cancer;colorectal adenoma	8.6e-13			CL-0000134	mesenchymal stem cell	UKB phenotype field: 2764 (f.2764.0.0). Analysis type: linear.;Age at last live birth (female)	2.67e-06
CL-0000134	mesenchymal stem cell	EFO_0005851;height-adjusted body mass index	4.01e-06			CL-0000134	mesenchymal stem cell	UKB phenotype field: 2887 (f.2887.0.0). Analysis type: linear.;Number of cigarettes previously smoked daily	4.29e-12
CL-0000134	mesenchymal stem cell	EFO_0005937;longitudinal BMI measurement	2.48e-05			CL-0000134	mesenchymal stem cell	UKB phenotype field: 2926 (f.2926.0.0). Analysis type: linear.;Number of unsuccessful stop-smoking attempts	0.000295818
CL-0000134	mesenchymal stem cell	EFO_0005949;antinuclear antibody measurement	2.05e-08			CL-0000134	mesenchymal stem cell	UKB phenotype field: 2966 (f.2966.0.0). Analysis type: linear.;Age high blood pressure diagnosed	1.43e-07
CL-0000134	mesenchymal stem cell	EFO_0006312;mitochondrial DNA measurement	3.04e-11			CL-0000134	mesenchymal stem cell	UKB phenotype field: 3849 (f.3849.0.0). Analysis type: linear.;Number of pregnancy terminations (female)	8.56e-11
CL-0000134	mesenchymal stem cell	EFO_0006334;total iron binding capacity	5.45e-09			CL-0000134	mesenchymal stem cell	UKB phenotype field: 4080 (f.4080.0.0). Analysis type: linear.;Systolic blood pressure (automated reading)	8.64e-48
CL-0000134	mesenchymal stem cell	EFO_0006335;systolic blood pressure	0			CL-0000134	mesenchymal stem cell	UKB phenotype field: 20015 (f.20015.0.0). Analysis type: linear.;Sitting height	1.22e-52
CL-0000134	mesenchymal stem cell	EFO_0006336;EFO_0003761;diastolic blood pressure;unipolar depression	3.54e-05			CL-0000134	mesenchymal stem cell	UKB phenotype field: 20022 (f.20022.0.0). Analysis type: linear.;Birth weight	1.81e-09
CL-0000134	mesenchymal stem cell	EFO_0006340;mean arterial pressure	9.24e-07			CL-0000134	mesenchymal stem cell	UKB phenotype field: 20128 (f.20128.0.0). Analysis type: linear.;Fluid intelligence test - Number of fluid intelligence questions attempted within time limit	5.31e-10
CL-0000134	mesenchymal stem cell	EFO_0006502;mammographic density percentage	4.4e-08			CL-0000134	mesenchymal stem cell	UKB phenotype field: 23106 (f.23106.0.0). Analysis type: linear.;Impedance measures - Impedance of whole body	7.51e-19
CL-0000134	mesenchymal stem cell	EFO_0006523;symmetrical dimethylarginine measurement	3.31e-12			CL-0000134	mesenchymal stem cell	UKB phenotype field: 23109 (f.23109.0.0). Analysis type: linear.;Impedance measures - Impedance of arm (right)	1.63e-33
CL-0000134	mesenchymal stem cell	EFO_0006527;EFO_0004612;high density lipoprotein cholesterol measurement	3.95e-17			CL-0000134	mesenchymal stem cell	UKB phenotype field: 23110 (f.23110.0.0). Analysis type: linear.;Impedance measures - Impedance of arm (left)	2.63e-27
CL-0000134	mesenchymal stem cell	EFO_0006527;EFO_0006335;systolic blood pressure	0.000188006			CL-0000134	mesenchymal stem cell	UKB phenotype field: 23127 (f.23127.0.0). Analysis type: linear.;Impedance measures - Trunk fat percentage	2.26e-06
CL-0000134	mesenchymal stem cell	EFO_0006782;cups of coffee per day measurement	0.000157539			CL-0000134	mesenchymal stem cell	UKB phenotype field: 1747 (1747_1). Analysis type: logistic. Multi code phenotype. For estimation of SNP heritability, sample prevalence was used as population prevalence.;Hair colour (natural, before greying): Blonde	1.81e-25
CL-0000134	mesenchymal stem cell	EFO_0006812;MONDO_0005147;autoimmune thyroid disease;type 1 diabetes mellitus	5.43e-09			CL-0000134	mesenchymal stem cell	UKB phenotype field: 1747 (1747_2). Analysis type: logistic. Multi code phenotype. For estimation of SNP heritability, sample prevalence was used as population prevalence.;Hair colour (natural, before greying): Red	4.41e-230
CL-0000134	mesenchymal stem cell	EFO_0006861;male breast carcinoma	0.000752991			CL-0000134	mesenchymal stem cell	UKB phenotype field: 1747 (1747_3). Analysis type: logistic. Multi code phenotype. For estimation of SNP heritability, sample prevalence was used as population prevalence.;Hair colour (natural, before greying): Light brown	1.49e-06
[truncated: 27,336 more rows]

## Sheet: Table S4
Table S4	RNA-seq files used in this study
[truncated: 216 more rows]
